# Supplementary material for: 1-Bromo-2-(10β-dihydro­artemisin­oxy)ethane
Source: Acta Crystallogr Sect E Struct Rep Online. 2010 Jul 31;66(Pt 8):o2182–3. doi: 10.1107/S1600536810029090 (PMC3007557; doi:10.1107/S1600536810029090)
Supplement: Supplementary file 1 [file e-66-o2182-sup1.cif]

##############################################################################
###                                                                        ###
###        Electronic paper (Acta Crystallographica Section E)             ###
###                                                                        ###
##############################################################################
#                                                                            #
# This CIF contains the data in a paper accepted for publication in Acta     #
# Crystallographica Section E. It conforms to the requirements of Notes      #
# for Authors for Section E, and has been peer reviewed under the auspices   #
# of the IUCr Commission on Journals.                                        #
#                                                                            #
# Full details of the Crystallographic Information File format               #
# are given in the paper "The Crystallographic Information File (CIF):       #
# a New Standard Archive File for Crystallography" by S. R. Hall, F. H.      #
# Allen and I. D. Brown [Acta Cryst. (1991), A47, 655-685].                  #
#                                                                            #
# The current version of the core CIF dictionary is obtainable from          #
# ftp://ftp.iucr.org/pub/cif_core.dic. The current version number is 2.4.    #
#                                                                            #
# Software is freely available for graphical display of the structure(s) in  #
# this CIF.  For information consult the CIF home page http://www.iucr.org/  #
# cif/home.html                                                              #
#                                                                            #
# This file may be used for bona fide research purposes within the           #
# scientific community so long as proper attribution is given to the journal # 
# article from which it was obtained.                                        #
#                                                                            #
##############################################################################
                                             
data_global
_audit_creation_method     'form.cif (version 2.0)'
_journal_data_validation_number     ?
_journal_date_recd_electronic     2010-06-07
_journal_date_accepted     2010-07-21
_journal_name_full     'Acta Crystallographica, Section E'
_journal_year     2010
_journal_volume     66
_journal_issue      8
_journal_page_first     o2182
_journal_page_last     o2183
_journal_paper_category     QO
_journal_coeditor_code     JJ2039
_publ_contact_author_name     'M.C. Lombard'
_publ_contact_author_address
;
Department of Pharmaceutical Chemistry
North-West University
PO NWU 2520
Potchefstroom
South Africa
;
_publ_contact_author_email     '13014196@nwu.ac.za'
_publ_contact_author_fax     'Int +27 18 299 4243'
_publ_contact_author_phone     'Int +27 18 299 2516'
_publ_section_title
;
1-Bromo-2-(10\b-dihydroartemisinoxy)ethane
;
loop_
    _publ_author_name
    _publ_author_footnote
    _publ_author_address
    'Lombard, Marli C.' .
;Department of Pharmaceutical Chemistry
North-West University
PO NWU 2520
Potchefstroom
South Africa
;
    'Fernandes,  Manuel A.' .
;Molecular Sciences Institute
School of Chemistry
University of the Witwatersrand
PO Wits 2050
Johannesburg
South Africa
;
    'Breytenbach, Jaco  C.' .
;Department of Pharmaceutical Chemistry
North-West University
PO NWU 2520
Potchefstroom
South Africa
;
    'N'Da,  David D.' .
;Department of Pharmaceutical Chemistry
North-West University
PO NWU 2520
Potchefstroom
South Africa
;
_publ_section_synopsis     .
data_I
_audit_creation_method     SHELXL-97
_chemical_name_systematic
;
1-Bromo-2-(10\b-dihydroartemisinoxy)ethane
;
_chemical_name_common     ?
_chemical_formula_moiety     'C17 H27 Br O5'
_chemical_formula_sum     'C17 H27 Br O5'
_chemical_formula_iupac     'C17 H27 Br O5'
_chemical_formula_weight     391.30
_chemical_melting_point     ?
_symmetry_cell_setting     monoclinic
_symmetry_space_group_name_H-M     'P 21'
_symmetry_space_group_name_Hall     'P 2yb'
loop_
    _symmetry_equiv_pos_as_xyz
    'x, y, z'
    '-x, y+1/2, -z'
_cell_length_a     9.2836(2)
_cell_length_b     9.1103(2)
_cell_length_c     10.2999(2)
_cell_angle_alpha     90.00
_cell_angle_beta     90.3950(10)
_cell_angle_gamma     90.00
_cell_volume     871.11(3)
_cell_formula_units_Z     2
_cell_measurement_reflns_used     6155
_cell_measurement_theta_min     2.94
_cell_measurement_theta_max     28.17
_cell_measurement_temperature     173(2)
_exptl_crystal_description     plate
_exptl_crystal_colour     colourless
_exptl_crystal_size_max     0.44
_exptl_crystal_size_mid     0.41
_exptl_crystal_size_min     0.08
_exptl_crystal_density_diffrn     1.492
_exptl_crystal_density_meas     ?
_exptl_crystal_density_method     'not measured'
_exptl_crystal_F_000     408
_exptl_absorpt_coefficient_mu     2.382
_exptl_absorpt_correction_type     integration
_exptl_absorpt_process_details
;
(XPREP; Bruker, 2005)
;
_exptl_absorpt_correction_T_min     0.4204
_exptl_absorpt_correction_T_max     0.8323
_exptl_special_details
;
^1^H NMR (600.17 MHz; CDCl~3~; Me~4~Si): \d~H~ 5.46 (s, 1H, H-5),
4.82 (d, J = 3.4 Hz, 1H, H-12), 4.09 (ddd, J = 11.8, 6.6, 5.5 Hz, 1H, H-16\a),
3.79 -- 3.73 (m, 1H, H-16\b), 3.51 -- 3.47 (m, 2H, H-17),
2.66 -- 2.59 (m, 1H, H-11), 2.39 -- 2.30 (m, 1H, H-3\a),
2.01 (ddd, J = 14.6, 4.7, 3.1 Hz, 1H, H-3\b),
1.92 -- 1.81 (m, 2H, H-2\a; H-8\a),
1.73 (ddd, J = 14.2, 7.7, 3.6 Hz, 1H, H-8\b),
1.62 (dq, J = 13.2, 3.3 Hz, 1H, H-9\b), 1.47 (qdd, J = 12.0, 8.9, 4.1 Hz,
2H, H-2\a; H-7), 1.41 (s, 3H, H-15), 1.36 -- 1.28 (m, 1H, H-10),
1.22 (td, J = 11.5, 6.6 Hz, 1H, H-1), 0.93 (d, J = 6.4 Hz, 3H, H-13),
0.91 (d, J = 7.4 Hz, 3H, H-14), 0.87 (dd, J = 13.3, 3.6 Hz, 3H, H-9\a).
^13^C NMR (150.913 MHz; CDCl~3~; Me~4~Si): \d~C~ 104.10 (C-4), 102.02 (C-12),
88.12 (C-5), 81.07 (C-6), 68.14 (C-16), 52.54 (C-1), 44.33 (C-7),
37.36 (C-10), 36.37 (C-3), 34.63 (C-11), 31.41 (C-17), 30.86 (C-11),
26.12 (C-15), 24.62 (C-2), 24.33 (C-8), 20.34 (C-14), 12.95 (C-13).
;
_diffrn_ambient_temperature     173(2)
_diffrn_radiation_type     MoK\a
_diffrn_radiation_wavelength     0.71073
_diffrn_radiation_source     'fine-focus sealed tube'
_diffrn_radiation_monochromator     graphite
_diffrn_measurement_device_type     'Bruker APEXII CCD'
_diffrn_measurement_method     '\f and \w scans'
_diffrn_detector_area_resol_mean     ?
_diffrn_reflns_number     13762
_diffrn_reflns_av_R_equivalents     0.0678
_diffrn_reflns_av_sigmaI/netI     0.0553
_diffrn_reflns_theta_min     1.98
_diffrn_reflns_theta_max     28.00
_diffrn_reflns_theta_full     28.00
_diffrn_measured_fraction_theta_max     1.000
_diffrn_measured_fraction_theta_full     1.000
_diffrn_reflns_limit_h_min     -12
_diffrn_reflns_limit_h_max     12
_diffrn_reflns_limit_k_min     -12
_diffrn_reflns_limit_k_max     12
_diffrn_reflns_limit_l_min     -13
_diffrn_reflns_limit_l_max     13
_diffrn_standards_number     0
_diffrn_standards_interval_count     ?
_diffrn_standards_interval_time     ?
_diffrn_standards_decay_%     ?
_refine_special_details
;
Refinement of <i>F</i>^2^ against ALL reflections. The weighted <i>R</i>-factor
<i>wR</i> and goodness of fit <i>S</i> are based on <i>F</i>^2^, conventional
<i>R</i>-factors <i>R</i> are based on <i>F</i>, with <i>F</i> set to zero for
negative <i>F</i>^2^. The threshold expression of <i>F</i>^2^ >
\s(<i>F</i>^2^) is used only for calculating <i>R</i>-factors(gt) <i>etc</i>.
and is not relevant to the choice of reflections for refinement.
<i>R</i>-factors based on <i>F</i>^2^ are statistically about twice as large
as those based on <i>F</i>, and <i>R</i>- factors based on ALL data will be
even larger.
;
_reflns_number_total     4196
_reflns_number_gt     3432
_reflns_threshold_expression     >2sigma(I)
_refine_ls_structure_factor_coef     Fsqd
_refine_ls_matrix_type     full
_refine_ls_R_factor_all     0.0443
_refine_ls_R_factor_gt     0.0344
_refine_ls_wR_factor_gt     0.0758
_refine_ls_wR_factor_ref     0.0782
_refine_ls_goodness_of_fit_ref     0.946
_refine_ls_restrained_S_all     0.946
_refine_ls_number_reflns     4196
_refine_ls_number_parameters     211
_refine_ls_number_restraints     1
_refine_ls_hydrogen_treatment     constr
_refine_ls_weighting_scheme     calc
_refine_ls_weighting_details
         'calc w=1/[\s^2^(Fo^2^)+(0.0405P)^2^+0.0000P] where P=(Fo^2^+2Fc^2^)/3'
_atom_sites_solution_hydrogens     geom
_atom_sites_solution_primary     direct
_atom_sites_solution_secondary     difmap
_refine_ls_shift/su_max     0.001
_refine_ls_shift/su_mean     0.000
_refine_diff_density_max     0.608
_refine_diff_density_min     -0.352
_refine_ls_extinction_method     none
_refine_ls_extinction_coef     ?
_refine_ls_abs_structure_details     'Flack (1983), 1966 Friedel pairs'
_refine_ls_abs_structure_Flack     -0.012(7)
loop_
    _atom_type_symbol
    _atom_type_description
    _atom_type_scat_dispersion_real
    _atom_type_scat_dispersion_imag
    _atom_type_scat_source
    'C' 'C' 0.0033 0.0016
                         'International Tables Vol C Tables 4.2.6.8 and 6.1.1.4'
    'H' 'H' 0.0000 0.0000
                         'International Tables Vol C Tables 4.2.6.8 and 6.1.1.4'
    'Br' 'Br' -0.2901 2.4595
                         'International Tables Vol C Tables 4.2.6.8 and 6.1.1.4'
    'O' 'O' 0.0106 0.0060
                         'International Tables Vol C Tables 4.2.6.8 and 6.1.1.4'
_computing_data_collection     'APEX2 (Bruker, 2005)'
_computing_cell_refinement     'SAINT (Bruker, 2005)'
_computing_data_reduction     'SAINT (Bruker, 2005)'
_computing_structure_solution     'SHELXS97 (Sheldrick, 2008)'
_computing_structure_refinement     'SHELXL97 (Sheldrick, 2008)'
_computing_molecular_graphics
;
<i>ORTEP-3 for Windows</i>  (Farrugia, 1997) and  <i>Schakal99</i>
(Keller, 1999)
;
_computing_publication_material
;
<i>WinGX</i>  (Farrugia, 1999) and  <i>PLATON</i>  (Spek, 2009)
;
loop_
    _atom_site_type_symbol
    _atom_site_label
    _atom_site_fract_x
    _atom_site_fract_y
    _atom_site_fract_z
    _atom_site_U_iso_or_equiv
    _atom_site_adp_type
    _atom_site_calc_flag
    _atom_site_refinement_flags
    _atom_site_occupancy
    _atom_site_disorder_assembly
    _atom_site_disorder_group
    C C1 0.4624(2) 0.8858(2) 0.7096(2) 0.0219(6) Uani d . 1 . .
    H H1 0.4971 0.9825 0.6759 0.026 Uiso calc R 1 . .
    C C2 0.5821(3) 0.8288(3) 0.8003(2) 0.0240(5) Uani d . 1 . .
    H H2A 0.5667 0.7224 0.8142 0.029 Uiso calc R 1 . .
    H H2B 0.6756 0.8404 0.7558 0.029 Uiso calc R 1 . .
    C C3 0.5930(2) 0.9028(3) 0.9323(2) 0.0254(5) Uani d . 1 . .
    H H3A 0.6188 1.0072 0.9196 0.030 Uiso calc R 1 . .
    H H3B 0.6717 0.8561 0.9828 0.030 Uiso calc R 1 . .
    C C4 0.4535(2) 0.8946(3) 1.0112(2) 0.0236(6) Uani d . 1 . .
    C C5 0.2721(2) 0.7966(3) 0.8734(2) 0.0193(5) Uani d . 1 . .
    H H5 0.2584 0.7047 0.8217 0.023 Uiso calc R 1 . .
    C C6 0.3193(2) 0.9184(3) 0.7817(2) 0.0199(4) Uani d . 1 . .
    C C7 0.1958(2) 0.9600(3) 0.6879(2) 0.0221(5) Uani d . 1 . .
    H H7 0.2231 1.0558 0.6476 0.027 Uiso calc R 1 . .
    C C8 0.1822(3) 0.8494(3) 0.5770(2) 0.0293(6) Uani d . 1 . .
    H H8A 0.1553 0.7523 0.6126 0.035 Uiso calc R 1 . .
    H H8B 0.1046 0.8812 0.5168 0.035 Uiso calc R 1 . .
    C C9 0.3227(3) 0.8356(3) 0.5027(2) 0.0286(6) Uani d . 1 . .
    H H9A 0.3101 0.7640 0.4312 0.034 Uiso calc R 1 . .
    H H9B 0.3472 0.9317 0.4638 0.034 Uiso calc R 1 . .
    C C10 0.4453(3) 0.7860(3) 0.5903(2) 0.0268(6) Uani d . 1 . .
    H H10 0.4230 0.6847 0.6215 0.032 Uiso calc R 1 . .
    C C11 0.0559(3) 0.9877(3) 0.7641(2) 0.0246(5) Uani d . 1 . .
    H H11 0.0758 1.0741 0.8214 0.030 Uiso calc R 1 . .
    C C12 0.0223(3) 0.8610(3) 0.8544(2) 0.0230(5) Uani d . 1 . .
    H H12 -0.0616 0.8898 0.9092 0.028 Uiso calc R 1 . .
    C C13 -0.0724(3) 1.0314(3) 0.6780(3) 0.0347(6) Uani d . 1 . .
    H H13A -0.1037 0.9465 0.6266 0.052 Uiso calc R 1 . .
    H H13B -0.0436 1.1110 0.6196 0.052 Uiso calc R 1 . .
    H H13C -0.1520 1.0647 0.7327 0.052 Uiso calc R 1 . .
    C C14 0.5866(3) 0.7794(4) 0.5130(3) 0.0378(7) Uani d . 1 . .
    H H14A 0.5710 0.7232 0.4331 0.057 Uiso calc R 1 . .
    H H14B 0.6613 0.7317 0.5658 0.057 Uiso calc R 1 . .
    H H14C 0.6173 0.8792 0.4911 0.057 Uiso calc R 1 . .
    C C15 0.4802(3) 0.8852(3) 1.1564(2) 0.0318(7) Uani d . 1 . .
    H H15A 0.5460 0.9638 1.1832 0.048 Uiso calc R 1 . .
    H H15B 0.5231 0.7898 1.1776 0.048 Uiso calc R 1 . .
    H H15C 0.3886 0.8959 1.2022 0.048 Uiso calc R 1 . .
    C C16 -0.0657(3) 0.6166(3) 0.8603(2) 0.0281(6) Uani d . 1 . .
    H H16A -0.1615 0.6395 0.8966 0.034 Uiso calc R 1 . .
    H H16B 0.0026 0.6017 0.9333 0.034 Uiso calc R 1 . .
    C C17 -0.0743(3) 0.4798(3) 0.7792(3) 0.0290(6) Uani d . 1 . .
    H H17A -0.1326 0.4995 0.7003 0.035 Uiso calc R 1 . .
    H H17B -0.1227 0.4014 0.8292 0.035 Uiso calc R 1 . .
    Br Br1 0.11699(3) 0.41341(4) 0.72890(3) 0.04547(10) Uani d . 1 . .
    O O1 0.37137(18) 0.76784(19) 0.97365(16) 0.0221(4) Uani d . 1 . .
    O O2 0.34641(18) 1.05261(18) 0.85662(16) 0.0241(4) Uani d . 1 . .
    O O3 0.3660(2) 1.02082(18) 0.99572(17) 0.0234(4) Uani d . 1 . .
    O O4 0.13965(17) 0.82985(18) 0.93755(15) 0.0225(4) Uani d . 1 . .
    O O5 -0.01788(17) 0.73579(18) 0.78053(15) 0.0235(4) Uani d . 1 . .
loop_
    _atom_site_aniso_label
    _atom_site_aniso_U_11
    _atom_site_aniso_U_22
    _atom_site_aniso_U_33
    _atom_site_aniso_U_12
    _atom_site_aniso_U_13
    _atom_site_aniso_U_23
    C1 0.0195(11) 0.0211(16) 0.0252(11) -0.0027(9) 0.0061(9) 0.0001(10)
    C2 0.0186(12) 0.0237(12) 0.0298(13) 0.0011(10) 0.0059(10) -0.0033(11)
    C3 0.0193(10) 0.0246(12) 0.0322(12) -0.0011(13) 0.0004(9) -0.0026(14)
    C4 0.0208(11) 0.0207(15) 0.0292(12) 0.0039(11) -0.0004(9) -0.0050(11)
    C5 0.0199(12) 0.0195(12) 0.0185(12) -0.0010(10) -0.0003(10) 0.0001(10)
    C6 0.0187(9) 0.0162(9) 0.0250(11) -0.0016(13) 0.0032(8) -0.0007(13)
    C7 0.0211(11) 0.0202(12) 0.0250(13) -0.0024(9) 0.0015(10) 0.0066(10)
    C8 0.0266(14) 0.0357(13) 0.0255(13) -0.0069(11) 0.0003(11) 0.0059(12)
    C9 0.0343(15) 0.0308(14) 0.0206(13) -0.0052(11) 0.0046(11) 0.0010(11)
    C10 0.0322(14) 0.0241(12) 0.0243(13) -0.0034(11) 0.0078(11) -0.0021(11)
    C11 0.0199(12) 0.0233(12) 0.0307(14) -0.0003(10) -0.0024(11) 0.0005(11)
    C12 0.0174(11) 0.0239(11) 0.0277(13) -0.0015(9) 0.0029(10) -0.0020(10)
    C13 0.0219(13) 0.0359(16) 0.0463(17) 0.0016(11) -0.0030(12) 0.0072(14)
    C14 0.0356(16) 0.0446(17) 0.0331(15) 0.0036(13) 0.0099(13) -0.0098(13)
    C15 0.0280(12) 0.0380(19) 0.0294(13) 0.0083(11) -0.0025(10) -0.0077(12)
    C16 0.0265(13) 0.0291(14) 0.0287(14) -0.0081(10) 0.0059(11) 0.0050(11)
    C17 0.0243(12) 0.0301(13) 0.0326(14) -0.0061(11) 0.0003(11) 0.0075(11)
    Br1 0.03348(15) 0.03086(14) 0.0721(2) 0.00014(15) 0.00489(12) -0.00932(17)
    O1 0.0188(9) 0.0213(9) 0.0262(10) 0.0004(7) -0.0008(7) 0.0009(8)
    O2 0.0249(9) 0.0177(8) 0.0296(10) -0.0009(7) -0.0010(8) -0.0022(7)
    O3 0.0239(9) 0.0236(10) 0.0228(9) 0.0051(7) 0.0001(7) -0.0055(8)
    O4 0.0188(8) 0.0270(9) 0.0219(8) -0.0001(7) 0.0026(7) 0.0006(7)
    O5 0.0195(8) 0.0254(9) 0.0255(9) -0.0045(7) 0.0014(7) 0.0030(7)
_geom_special_details
;
All e.s.d.'s (except the e.s.d. in the dihedral angle between two l.s. planes)
are estimated using the full covariance matrix. The cell e.s.d.'s are taken
into account individually in the estimation of e.s.d.'s in distances, angles
and torsion angles; correlations between e.s.d.'s in cell parameters are only
used when they are defined by crystal symmetry. An approximate (isotropic)
treatment of cell e.s.d.'s is used for estimating e.s.d.'s involving l.s.
planes.
;
loop_
    _geom_bond_atom_site_label_1
    _geom_bond_atom_site_label_2
    _geom_bond_site_symmetry_2
    _geom_bond_distance
    _geom_bond_publ_flag
    C1 C10 . 1.536(3) ?
    C1 C2 . 1.538(3) ?
    C1 C6 . 1.556(3) ?
    C1 H1 . 1.0000 ?
    C2 C3 . 1.520(3) ?
    C2 H2A . 0.9900 ?
    C2 H2B . 0.9900 ?
    C3 C4 . 1.535(3) ?
    C3 H3A . 0.9900 ?
    C3 H3B . 0.9900 ?
    C4 O3 . 1.416(3) ?
    C4 O1 . 1.435(3) ?
    C4 C15 . 1.517(3) ?
    C5 O1 . 1.404(3) ?
    C5 O4 . 1.433(3) ?
    C5 C6 . 1.523(3) ?
    C5 H5 . 1.0000 ?
    C6 O2 . 1.467(3) ?
    C6 C7 . 1.541(3) ?
    C7 C8 . 1.528(4) ?
    C7 C11 . 1.543(4) ?
    C7 H7 . 1.0000 ?
    C8 C9 . 1.522(4) ?
    C8 H8A . 0.9900 ?
    C8 H8B . 0.9900 ?
    C9 C10 . 1.517(4) ?
    C9 H9A . 0.9900 ?
    C9 H9B . 0.9900 ?
    C10 C14 . 1.539(3) ?
    C10 H10 . 1.0000 ?
    C11 C12 . 1.515(3) ?
    C11 C13 . 1.533(4) ?
    C11 H11 . 1.0000 ?
    C12 O4 . 1.410(3) ?
    C12 O5 . 1.420(3) ?
    C12 H12 . 1.0000 ?
    C13 H13A . 0.9800 ?
    C13 H13B . 0.9800 ?
    C13 H13C . 0.9800 ?
    C14 H14A . 0.9800 ?
    C14 H14B . 0.9800 ?
    C14 H14C . 0.9800 ?
    C15 H15A . 0.9800 ?
    C15 H15B . 0.9800 ?
    C15 H15C . 0.9800 ?
    C16 O5 . 1.434(3) ?
    C16 C17 . 1.502(4) ?
    C16 H16A . 0.9900 ?
    C16 H16B . 0.9900 ?
    C17 Br1 . 1.949(3) ?
    C17 H17A . 0.9900 ?
    C17 H17B . 0.9900 ?
    O2 O3 . 1.472(2) ?
loop_
    _geom_angle_atom_site_label_1
    _geom_angle_atom_site_label_2
    _geom_angle_atom_site_label_3
    _geom_angle_site_symmetry_1
    _geom_angle_site_symmetry_3
    _geom_angle
    _geom_angle_publ_flag
    C10 C1 C2 . . 110.89(19) ?
    C10 C1 C6 . . 114.27(19) ?
    C2 C1 C6 . . 112.98(18) ?
    C10 C1 H1 . . 106.0 ?
    C2 C1 H1 . . 106.0 ?
    C6 C1 H1 . . 106.0 ?
    C3 C2 C1 . . 115.91(19) ?
    C3 C2 H2A . . 108.3 ?
    C1 C2 H2A . . 108.3 ?
    C3 C2 H2B . . 108.3 ?
    C1 C2 H2B . . 108.3 ?
    H2A C2 H2B . . 107.4 ?
    C2 C3 C4 . . 113.6(2) ?
    C2 C3 H3A . . 108.8 ?
    C4 C3 H3A . . 108.8 ?
    C2 C3 H3B . . 108.8 ?
    C4 C3 H3B . . 108.8 ?
    H3A C3 H3B . . 107.7 ?
    O3 C4 O1 . . 108.64(17) ?
    O3 C4 C15 . . 104.26(19) ?
    O1 C4 C15 . . 107.6(2) ?
    O3 C4 C3 . . 112.7(2) ?
    O1 C4 C3 . . 110.2(2) ?
    C15 C4 C3 . . 113.08(19) ?
    O1 C5 O4 . . 105.13(17) ?
    O1 C5 C6 . . 113.71(18) ?
    O4 C5 C6 . . 112.52(18) ?
    O1 C5 H5 . . 108.4 ?
    O4 C5 H5 . . 108.4 ?
    C6 C5 H5 . . 108.4 ?
    O2 C6 C5 . . 109.27(16) ?
    O2 C6 C7 . . 104.4(2) ?
    C5 C6 C7 . . 110.62(18) ?
    O2 C6 C1 . . 105.43(17) ?
    C5 C6 C1 . . 114.0(2) ?
    C7 C6 C1 . . 112.44(17) ?
    C8 C7 C6 . . 111.4(2) ?
    C8 C7 C11 . . 115.0(2) ?
    C6 C7 C11 . . 110.25(19) ?
    C8 C7 H7 . . 106.6 ?
    C6 C7 H7 . . 106.6 ?
    C11 C7 H7 . . 106.6 ?
    C9 C8 C7 . . 111.3(2) ?
    C9 C8 H8A . . 109.4 ?
    C7 C8 H8A . . 109.4 ?
    C9 C8 H8B . . 109.4 ?
    C7 C8 H8B . . 109.4 ?
    H8A C8 H8B . . 108.0 ?
    C10 C9 C8 . . 111.6(2) ?
    C10 C9 H9A . . 109.3 ?
    C8 C9 H9A . . 109.3 ?
    C10 C9 H9B . . 109.3 ?
    C8 C9 H9B . . 109.3 ?
    H9A C9 H9B . . 108.0 ?
    C9 C10 C1 . . 111.9(2) ?
    C9 C10 C14 . . 110.0(2) ?
    C1 C10 C14 . . 110.7(2) ?
    C9 C10 H10 . . 108.0 ?
    C1 C10 H10 . . 108.0 ?
    C14 C10 H10 . . 108.0 ?
    C12 C11 C13 . . 113.0(2) ?
    C12 C11 C7 . . 111.41(19) ?
    C13 C11 C7 . . 113.7(2) ?
    C12 C11 H11 . . 106.0 ?
    C13 C11 H11 . . 106.0 ?
    C7 C11 H11 . . 106.0 ?
    O4 C12 O5 . . 111.26(19) ?
    O4 C12 C11 . . 111.38(19) ?
    O5 C12 C11 . . 109.76(19) ?
    O4 C12 H12 . . 108.1 ?
    O5 C12 H12 . . 108.1 ?
    C11 C12 H12 . . 108.1 ?
    C11 C13 H13A . . 109.5 ?
    C11 C13 H13B . . 109.5 ?
    H13A C13 H13B . . 109.5 ?
    C11 C13 H13C . . 109.5 ?
    H13A C13 H13C . . 109.5 ?
    H13B C13 H13C . . 109.5 ?
    C10 C14 H14A . . 109.5 ?
    C10 C14 H14B . . 109.5 ?
    H14A C14 H14B . . 109.5 ?
    C10 C14 H14C . . 109.5 ?
    H14A C14 H14C . . 109.5 ?
    H14B C14 H14C . . 109.5 ?
    C4 C15 H15A . . 109.5 ?
    C4 C15 H15B . . 109.5 ?
    H15A C15 H15B . . 109.5 ?
    C4 C15 H15C . . 109.5 ?
    H15A C15 H15C . . 109.5 ?
    H15B C15 H15C . . 109.5 ?
    O5 C16 C17 . . 109.00(18) ?
    O5 C16 H16A . . 109.9 ?
    C17 C16 H16A . . 109.9 ?
    O5 C16 H16B . . 109.9 ?
    C17 C16 H16B . . 109.9 ?
    H16A C16 H16B . . 108.3 ?
    C16 C17 Br1 . . 111.10(18) ?
    C16 C17 H17A . . 109.4 ?
    Br1 C17 H17A . . 109.4 ?
    C16 C17 H17B . . 109.4 ?
    Br1 C17 H17B . . 109.4 ?
    H17A C17 H17B . . 108.0 ?
    C5 O1 C4 . . 113.13(18) ?
    C6 O2 O3 . . 111.59(16) ?
    C4 O3 O2 . . 109.64(16) ?
    C12 O4 C5 . . 115.10(17) ?
    C12 O5 C16 . . 112.52(17) ?
loop_
    _geom_torsion_atom_site_label_1
    _geom_torsion_atom_site_label_2
    _geom_torsion_atom_site_label_3
    _geom_torsion_atom_site_label_4
    _geom_torsion_site_symmetry_1
    _geom_torsion_site_symmetry_2
    _geom_torsion_site_symmetry_3
    _geom_torsion_site_symmetry_4
    _geom_torsion
    _geom_torsion_publ_flag
    C10 C1 C2 C3 . . . . -170.2(2) ?
    C6 C1 C2 C3 . . . . -40.4(3) ?
    C1 C2 C3 C4 . . . . 57.3(3) ?
    C2 C3 C4 O3 . . . . -94.8(3) ?
    C2 C3 C4 O1 . . . . 26.8(3) ?
    C2 C3 C4 C15 . . . . 147.3(2) ?
    O1 C5 C6 O2 . . . . -56.7(2) ?
    O4 C5 C6 O2 . . . . 62.7(2) ?
    O1 C5 C6 C7 . . . . -171.20(19) ?
    O4 C5 C6 C7 . . . . -51.8(3) ?
    O1 C5 C6 C1 . . . . 60.9(2) ?
    O4 C5 C6 C1 . . . . -179.69(19) ?
    C10 C1 C6 O2 . . . . -159.21(19) ?
    C2 C1 C6 O2 . . . . 72.8(2) ?
    C10 C1 C6 C5 . . . . 80.9(2) ?
    C2 C1 C6 C5 . . . . -47.1(3) ?
    C10 C1 C6 C7 . . . . -46.0(3) ?
    C2 C1 C6 C7 . . . . -174.0(2) ?
    O2 C6 C7 C8 . . . . 163.64(17) ?
    C5 C6 C7 C8 . . . . -78.9(2) ?
    C1 C6 C7 C8 . . . . 49.8(3) ?
    O2 C6 C7 C11 . . . . -67.5(2) ?
    C5 C6 C7 C11 . . . . 50.0(3) ?
    C1 C6 C7 C11 . . . . 178.7(2) ?
    C6 C7 C8 C9 . . . . -56.9(3) ?
    C11 C7 C8 C9 . . . . 176.8(2) ?
    C7 C8 C9 C10 . . . . 59.5(3) ?
    C8 C9 C10 C1 . . . . -54.3(3) ?
    C8 C9 C10 C14 . . . . -177.7(2) ?
    C2 C1 C10 C9 . . . . 177.06(19) ?
    C6 C1 C10 C9 . . . . 48.0(3) ?
    C2 C1 C10 C14 . . . . -59.8(3) ?
    C6 C1 C10 C14 . . . . 171.1(2) ?
    C8 C7 C11 C12 . . . . 75.3(3) ?
    C6 C7 C11 C12 . . . . -51.6(3) ?
    C8 C7 C11 C13 . . . . -53.7(3) ?
    C6 C7 C11 C13 . . . . 179.4(2) ?
    C13 C11 C12 O4 . . . . -176.3(2) ?
    C7 C11 C12 O4 . . . . 54.3(3) ?
    C13 C11 C12 O5 . . . . 60.0(3) ?
    C7 C11 C12 O5 . . . . -69.4(2) ?
    O5 C16 C17 Br1 . . . . 68.7(2) ?
    O4 C5 O1 C4 . . . . -93.8(2) ?
    C6 C5 O1 C4 . . . . 29.7(3) ?
    O3 C4 O1 C5 . . . . 32.8(2) ?
    C15 C4 O1 C5 . . . . 145.10(19) ?
    C3 C4 O1 C5 . . . . -91.2(2) ?
    C5 C6 O2 O3 . . . . 18.1(2) ?
    C7 C6 O2 O3 . . . . 136.50(16) ?
    C1 C6 O2 O3 . . . . -104.81(18) ?
    O1 C4 O3 O2 . . . . -72.2(2) ?
    C15 C4 O3 O2 . . . . 173.27(17) ?
    C3 C4 O3 O2 . . . . 50.3(2) ?
    C6 O2 O3 C4 . . . . 42.6(2) ?
    O5 C12 O4 C5 . . . . 65.7(2) ?
    C11 C12 O4 C5 . . . . -57.1(2) ?
    O1 C5 O4 C12 . . . . -179.24(18) ?
    C6 C5 O4 C12 . . . . 56.5(2) ?
    O4 C12 O5 C16 . . . . 62.4(2) ?
    C11 C12 O5 C16 . . . . -173.86(19) ?
    C17 C16 O5 C12 . . . . -167.5(2) ?
loop_
    _geom_hbond_atom_site_label_D
    _geom_hbond_atom_site_label_H
    _geom_hbond_atom_site_label_A
    _geom_hbond_site_symmetry_A
    _geom_hbond_distance_DH
    _geom_hbond_distance_HA
    _geom_hbond_distance_DA
    _geom_hbond_angle_DHA
    _geom_hbond_publ_flag
    C15 H15B O2 2_647 0.98 2.50 3.434(3) 159 y
    C16 H16A O3 2_547 0.99 2.46 3.285(3) 141 y
    C17 H17B O4 2_547 0.99 2.50 3.282(3) 136 y
