# Supplementary material for: 1-Bromo-2-(10β-dihydro­artemisin­oxy)ethane
Source: Acta Crystallogr Sect E Struct Rep Online. 2010 Jul 31;66(Pt 8):o2182–3. doi: 10.1107/S1600536810029090 (PMC3007557; doi:10.1107/S1600536810029090)
Supplement: Supplementary file 2 [file e-66-o2182-Isup2.hkl]

#
# h,k,l, Fc-squared, Fo-squared, sigma(Fo-squared) and status flag
#
data_I
_shelx_title ' 10m_lombard1_0a in P2(1)'
_shelx_refln_list_code          4
_shelx_F_calc_maximum      152.09
_exptl_crystal_F_000       408.00
_reflns_d_resolution_high  0.7570
 
loop_
 _symmetry_equiv_pos_as_xyz
 'x, y, z'
 '-x, y+1/2, -z'
 
_cell_length_a     9.2836
_cell_length_b     9.1103
_cell_length_c    10.2999
_cell_angle_alpha  90.000
_cell_angle_beta   90.395
_cell_angle_gamma  90.000
 
_shelx_F_squared_multiplier     1.000
 
loop_
 _refln_index_h
 _refln_index_k
 _refln_index_l
 _refln_F_squared_calc
 _refln_F_squared_meas
 _refln_F_squared_sigma
 _refln_observed_status
   0 -12   0      108.46       83.43     21.56 o
   1 -11   0      132.05      156.79     22.97 o
   2 -11   0       74.45       64.45     19.69 o
   3 -11   0      152.54      179.28     25.31 o
   4 -11   0        6.93       14.30     17.34 o
   0 -10   0      295.86      305.60     27.19 o
   1 -10   0      137.96      143.09     14.48 o
   2 -10   0       50.66       37.97     16.64 o
   3 -10   0      101.62      112.46     13.31 o
   4 -10   0      225.85      227.02     13.73 o
   5 -10   0      243.83      249.38     14.86 o
   6 -10   0      109.40      141.32     17.31 o
   1  -9   0      176.92      170.36     14.41 o
   2  -9   0      740.83      704.87     18.41 o
   3  -9   0      390.46      369.64     12.97 o
   4  -9   0        1.92        1.89      6.11 o
   5  -9   0      281.36      295.43     14.78 o
   6  -9   0       42.61       46.86      8.69 o
   7  -9   0      118.78      132.40     16.32 o
   8  -9   0        7.07       12.59     13.17 o
   0  -8   0      897.14      860.56     33.04 o
   1  -8   0       37.07       39.18      5.82 o
   2  -8   0      281.13      288.33     11.69 o
   3  -8   0       91.25       87.04      7.37 o
   4  -8   0      728.27      706.09     18.95 o
   5  -8   0      372.93      370.16     13.74 o
   6  -8   0       93.13      107.66      8.91 o
   7  -8   0       49.08       58.17      9.90 o
   8  -8   0      198.05      218.52     16.16 o
   9  -8   0      116.99      141.88     18.25 o
   1  -7   0      417.31      430.46     10.95 o
   2  -7   0     3058.63     3050.17     73.67 o
   3  -7   0      661.62      665.45     17.39 o
   4  -7   0      127.69      126.01      7.01 o
   5  -7   0       34.48       34.75      5.56 o
   6  -7   0      147.35      158.70      8.83 o
   7  -7   0      220.39      217.05     11.10 o
   8  -7   0       21.93       21.28      9.25 o
   9  -7   0       30.16       33.10     10.17 o
   0  -6   0     1408.13     1380.44     47.69 o
   1  -6   0      121.99      125.01      5.89 o
   2  -6   0      213.01      216.93      7.80 o
   3  -6   0      109.96      114.06      5.90 o
   4  -6   0      446.36      435.05     12.45 o
   5  -6   0      345.65      350.95     10.56 o
   6  -6   0      114.97      127.21      7.16 o
   7  -6   0       74.76       82.42      6.85 o
   8  -6   0      366.67      393.15     25.54 o
   9  -6   0      349.21      387.66     28.16 o
  10  -6   0       45.80       48.04     11.43 o
   1  -5   0     1630.94     1617.17     22.93 o
   2  -5   0     1509.02     1534.29     32.71 o
   3  -5   0      839.20      844.65     24.35 o
   4  -5   0      153.06      159.16      6.56 o
   5  -5   0      683.00      555.81     84.64 o
   6  -5   0      287.48      284.82     10.38 o
   7  -5   0      726.14      736.56     36.30 o
   8  -5   0        0.59       -0.74      5.74 o
   9  -5   0      230.71      228.10     25.55 o
  10  -5   0      153.36      176.38     18.91 o
  11  -5   0      113.81      135.08     14.02 o
   0  -4   0      568.12      619.06      8.74 o
   1  -4   0     1422.16     1449.04     18.75 o
   2  -4   0      190.26      193.53      6.39 o
   3  -4   0     2341.33     2405.75     75.28 o
   4  -4   0      277.15      266.68      6.82 o
   5  -4   0     1251.16     1206.38     43.41 o
   6  -4   0       46.29       44.66      4.36 o
   7  -4   0      326.87      326.51     13.93 o
   8  -4   0      135.22      140.30      7.92 o
   9  -4   0      397.14      420.86     27.13 o
  10  -4   0      153.75      179.28     13.01 o
  11  -4   0       56.90       66.72     11.36 o
   1  -3   0     1826.15     1902.35     38.36 o
   2  -3   0     1005.44     1009.56     21.79 o
   3  -3   0     1245.74     1322.19     25.52 o
   4  -3   0      260.67      253.14      6.52 o
   5  -3   0     1375.98     1303.06     39.21 o
   6  -3   0      588.42      557.35     12.60 o
   7  -3   0     1913.92     1858.56     65.35 o
   8  -3   0       72.32       73.09      7.21 o
   9  -3   0      107.76      105.99     11.56 o
  10  -3   0       69.36       58.39      8.83 o
  11  -3   0       36.77       37.28     12.68 o
   0  -2   0    23131.02    21533.52    970.79 o
   1  -2   0     1466.78     1530.98     31.60 o
   2  -2   0      289.08      317.25      7.68 o
   3  -2   0     2487.22     2524.09     65.78 o
   4  -2   0     2282.29     2171.01     75.99 o
   5  -2   0     1589.78     1529.28     49.08 o
   6  -2   0       36.73       39.03      4.06 o
   7  -2   0     1201.93     1162.57     55.49 o
   8  -2   0      230.56      215.20     13.97 o
   9  -2   0      398.89      391.13     22.12 o
  10  -2   0       84.68       87.07     10.39 o
  11  -2   0       26.02       57.17     13.28 o
  12  -2   0       79.03      104.52     21.33 o
   1  -1   0     1312.48     1358.41     22.04 o
   2  -1   0     3267.40     3459.82     81.40 o
   3  -1   0     1566.42     1599.61     39.67 o
   4  -1   0      152.72      163.32      4.66 o
   5  -1   0      108.86      106.46      4.79 o
   6  -1   0      966.87      922.58     27.42 o
   7  -1   0     2412.28     2306.77     76.40 o
   8  -1   0       23.89       29.14      5.64 o
   9  -1   0       52.43       45.58      6.84 o
  10  -1   0      521.67      527.71     39.76 o
  11  -1   0      101.55      103.58     11.31 o
  12  -1   0       16.93        7.45     11.68 o
   1   0   0      371.55      488.25      8.22 o
   2   0   0     3795.24     4384.13     64.96 o
   3   0   0        7.67        8.98      1.89 o
   4   0   0     5139.73     5271.06    185.44 o
   5   0   0      603.98      613.32     17.69 o
   6   0   0       13.45       16.24      3.43 o
   7   0   0       57.15       67.42      5.00 o
   8   0   0      194.02      201.26     10.45 o
   9   0   0      295.55      299.47     13.25 o
  10   0   0        4.45        3.81      7.49 o
  11   0   0        0.58        0.98      8.64 o
  12   0   0       66.01       91.77     14.28 o
   1   1   0     1317.42     1314.54     28.02 o
   2   1   0     3403.50     3696.44     43.46 o
   3   1   0     1318.57     1417.77     27.74 o
   4   1   0      113.24      116.09      3.87 o
   5   1   0      135.81      144.93      7.64 o
   6   1   0     1190.08     1144.90     48.93 o
   7   1   0     2438.51     2469.68    146.66 o
   8   1   0       22.26       23.08      5.39 o
   9   1   0       63.43       67.17      7.18 o
  10   1   0      489.94      517.45     28.39 o
  11   1   0      116.95      117.07     11.48 o
  12   1   0       15.34       10.53     13.24 o
   0   2   0    22329.91    21276.05   1039.12 o
   1   2   0     2008.25     2156.62     36.95 o
   2   2   0      276.80      289.65      5.35 o
   3   2   0     2363.63     2518.67     42.95 o
   4   2   0     2454.89     2480.51     67.16 o
   5   2   0     1775.85     1814.69     36.97 o
   6   2   0       54.21       52.84      4.72 o
   7   2   0     1032.73     1083.67     78.22 o
   8   2   0      162.00      176.34     10.05 o
   9   2   0      362.21      375.01     32.27 o
  10   2   0       70.71       76.99      9.38 o
  11   2   0       24.18       24.48     12.34 o
  12   2   0       73.55       74.99     22.26 o
   1   3   0     1921.57     2057.46     55.54 o
   2   3   0     1366.65     1359.71     28.53 o
   3   3   0     1190.64     1205.57     24.72 o
   4   3   0      248.24      245.48      5.45 o
   5   3   0     1353.11     1375.64     37.44 o
   6   3   0      816.71      835.35     18.75 o
   7   3   0     1816.72     1888.69    123.96 o
   8   3   0       62.58       64.71      8.07 o
   9   3   0      134.01      140.79     10.08 o
  10   3   0       61.38       63.51     17.58 o
  11   3   0       57.80       48.92     13.74 o
   0   4   0      351.27      389.31     10.36 o
   1   4   0     1555.86     1604.24     30.62 o
   2   4   0      193.60      195.58      6.46 o
   3   4   0     2212.69     2062.85     57.98 o
   4   4   0      241.66      225.07      5.89 o
   5   4   0     1168.02     1128.69     37.32 o
   6   4   0       65.09       63.50      5.03 o
   7   4   0      277.46      274.99     16.60 o
   8   4   0      153.50      173.64     18.61 o
   9   4   0      375.23      363.25     20.27 o
  10   4   0      163.37      177.17     22.97 o
  11   4   0       51.42       68.67     20.62 o
   1   5   0     1634.12     1706.12     34.50 o
   2   5   0     1436.51     1417.92     36.61 o
   3   5   0      852.57      808.95     22.74 o
   4   5   0      140.40      143.68      5.82 o
   5   5   0      705.24      666.89     33.52 o
   6   5   0      363.43      371.92     16.10 o
   7   5   0      622.48      633.70     28.45 o
   8   5   0        1.39       -0.45      7.70 o
   9   5   0      259.29      244.50     17.01 o
  10   5   0      197.69      180.22     24.37 o
  11   5   0      135.94      138.97     24.61 o
   0   6   0     1294.14     1384.61     69.14 o
   1   6   0      173.72      178.53      6.82 o
   2   6   0      200.80      199.28      6.71 o
   3   6   0      146.33      138.76      5.57 o
   4   6   0      451.93      408.81     11.12 o
   5   6   0      350.43      346.57     10.59 o
   6   6   0      152.96      153.84      7.57 o
   7   6   0       79.31       83.82     11.01 o
   8   6   0      325.76      313.37     17.03 o
   9   6   0      310.93      310.29     28.36 o
  10   6   0       51.16       38.90     18.98 o
   1   7   0      385.64      394.61     12.51 o
   2   7   0     2909.73     2888.32     77.35 o
   3   7   0      718.23      696.40     17.47 o
   4   7   0      110.23      104.07      6.04 o
   5   7   0       48.96       48.69      5.85 o
   6   7   0      166.79      154.13     12.71 o
   7   7   0      209.91      204.91     14.71 o
   8   7   0       38.45       32.81     17.11 o
   9   7   0       43.69       45.23     18.98 o
   0   8   0      780.39      784.89     33.36 o
   1   8   0       70.18       63.27      5.08 o
   2   8   0      261.99      261.72     11.49 o
   3   8   0      108.53      119.10      6.80 o
   4   8   0      756.17      684.23     17.71 o
   5   8   0      383.14      362.57     16.91 o
   6   8   0       86.50       77.57     16.87 o
   7   8   0       66.15       66.32     17.34 o
   8   8   0      185.13      167.33     23.20 o
   9   8   0      132.17      147.41     25.08 o
   1   9   0      165.86      167.32      9.77 o
   2   9   0      725.91      698.19     39.66 o
   3   9   0      475.57      434.86     12.92 o
   4   9   0        0.49       -0.70     11.95 o
   5   9   0      216.71      188.66     22.50 o
   6   9   0       48.63       58.82     18.51 o
   7   9   0      103.07      104.06     22.26 o
   8   9   0       11.54        3.52     18.51 o
   0  10   0      288.92      298.02     14.82 o
   1  10   0      190.58      206.85     10.35 o
   2  10   0       44.55       43.29      7.80 o
   3  10   0       71.13       76.17     17.34 o
   4  10   0      269.72      237.64     24.84 o
   5  10   0      223.53      184.21     23.20 o
   6  10   0       94.49       79.92     21.80 o
   1  11   0      126.29      135.61      8.84 o
   2  11   0       87.76       85.83     11.63 o
   3  11   0      165.03      184.90     37.61 o
   4  11   0        5.47        5.39     12.43 o
   0  12   0       88.28       93.27     21.80 o
   0 -12   1        5.78        5.39     18.28 o
  -4 -11   1       73.16       55.78     21.56 o
  -3 -11   1       81.76       99.84     22.26 o
  -2 -11   1       62.94       93.27     22.26 o
  -1 -11   1       91.24      106.16     22.26 o
   0 -11   1      156.66      140.52     15.65 o
   1 -11   1       80.16       70.92     14.06 o
   2 -11   1       39.95       26.72     16.64 o
   3 -11   1      122.06      133.59     15.46 o
   4 -11   1      160.35      192.30     17.31 o
  -6 -10   1      189.21      204.72     28.83 o
  -5 -10   1      154.27      177.41     26.72 o
  -4 -10   1       23.07       36.33     17.34 o
  -3 -10   1      144.04      153.17     17.34 o
  -2 -10   1      243.26      246.08     27.42 o
  -1 -10   1      121.79      113.90     20.39 o
   0 -10   1        7.62        8.05      9.73 o
   1 -10   1       31.39       27.70     11.34 o
   2 -10   1      183.19      174.49     15.16 o
   3 -10   1       50.39       50.78      9.29 o
   4 -10   1       57.66       67.73     10.33 o
   5 -10   1       47.12       51.65     10.29 o
   6 -10   1      274.41      283.06     18.85 o
  -8  -9   1      181.69      204.13     15.97 o
  -7  -9   1       22.66       29.71     11.05 o
  -6  -9   1       12.55        8.37      9.21 o
  -5  -9   1       25.75       27.06      7.71 o
  -4  -9   1      260.05      279.01     15.09 o
  -3  -9   1      131.10      138.02     13.79 o
  -2  -9   1       22.57       15.49      9.17 o
  -1  -9   1      187.64      176.20     14.44 o
   0  -9   1      505.56      497.01     20.03 o
   1  -9   1      822.32      802.77     19.75 o
   2  -9   1      105.18      109.85      8.43 o
   3  -9   1      151.33      150.68      9.59 o
   4  -9   1      133.29      151.59     11.17 o
   5  -9   1       74.33       71.95      9.96 o
   6  -9   1       27.36       29.14      9.21 o
   7  -9   1       17.26       21.06      8.75 o
   8  -9   1       70.57       89.55     15.39 o
  -9  -8   1       49.88       70.52     11.98 o
  -8  -8   1       40.30       50.57     11.48 o
  -7  -8   1       61.29       65.75     10.50 o
  -6  -8   1      581.08      540.48     39.92 o
  -5  -8   1      136.25      147.56      8.32 o
  -4  -8   1      107.78      115.09      7.32 o
  -3  -8   1      166.70      177.47      9.40 o
  -2  -8   1      536.22      510.80     19.07 o
  -1  -8   1      969.31      862.82     22.67 o
   0  -8   1       69.30       75.63      7.89 o
   1  -8   1      145.64      151.04      8.81 o
   2  -8   1       32.26       32.85      5.87 o
   3  -8   1      632.03      640.61     14.75 o
   4  -8   1       78.75       82.17      7.53 o
   5  -8   1       60.48       52.64      7.55 o
   6  -8   1      203.35      195.73     16.67 o
   7  -8   1      309.82      342.48     21.56 o
   8  -8   1       38.80       31.95     12.51 o
   9  -8   1        2.19       -0.32     12.54 o
  -9  -7   1       76.96       88.04     12.55 o
  -8  -7   1      441.57      474.03     32.17 o
  -7  -7   1      122.16      131.26     11.49 o
  -6  -7   1       63.53       62.38      6.38 o
  -5  -7   1       36.66       32.44      5.41 o
  -4  -7   1      434.06      441.71     17.84 o
  -3  -7   1      810.11      808.19     27.27 o
  -2  -7   1      223.75      240.32     10.19 o
  -1  -7   1      290.32      268.59     10.91 o
   0  -7   1      509.06      502.33     13.69 o
   1  -7   1     1310.36     1304.30     25.18 o
   2  -7   1      443.00      431.94     10.21 o
   3  -7   1      495.91      505.30     12.27 o
   4  -7   1      343.41      331.15     12.69 o
   5  -7   1      342.51      341.53     11.58 o
   6  -7   1       11.41        7.16      5.70 o
   7  -7   1      146.78      168.45     10.43 o
   8  -7   1      117.31      120.10      9.69 o
   9  -7   1       69.54       71.51     11.37 o
 -10  -6   1       67.48       70.29     11.79 o
  -9  -6   1        5.91        4.68      8.61 o
  -8  -6   1       62.09       72.14      9.79 o
  -7  -6   1      202.40      195.91      9.93 o
  -6  -6   1      848.57      845.43     27.62 o
  -5  -6   1      575.26      548.64     16.55 o
  -4  -6   1       43.86       37.66      4.61 o
  -3  -6   1      318.77      334.99      8.26 o
  -2  -6   1      411.96      405.82      8.83 o
  -1  -6   1     1508.07     1522.03     24.36 o
   0  -6   1       82.33       89.21      5.54 o
   1  -6   1      308.07      306.39      8.10 o
   2  -6   1      562.88      596.34     11.90 o
   3  -6   1     1083.51     1057.47     26.54 o
   4  -6   1      156.32      158.84     10.27 o
   5  -6   1      140.81      151.19      7.56 o
   6  -6   1      504.55      508.58     13.92 o
   7  -6   1      558.43      582.96     32.95 o
   8  -6   1      362.04      369.50     16.00 o
   9  -6   1       86.30       88.35      8.96 o
  10  -6   1      115.48      133.75     13.33 o
 -11  -5   1       11.59       12.17     10.22 o
 -10  -5   1        0.75        0.12      8.64 o
  -9  -5   1      146.80      182.07     12.60 o
  -8  -5   1      493.15      478.21     38.06 o
  -7  -5   1       13.97       12.73      4.65 o
  -6  -5   1       59.33       57.35      5.20 o
  -5  -5   1     1169.29     1207.76     42.15 o
  -4  -5   1     1257.12     1262.32     36.58 o
  -3  -5   1      652.31      704.45     16.57 o
  -2  -5   1       64.38       69.39      4.36 o
  -1  -5   1     1256.80     1284.88     20.49 o
   0  -5   1     2308.36     2283.85     39.28 o
   1  -5   1      546.20      540.59      9.63 o
   2  -5   1      170.54      179.00      6.10 o
   3  -5   1      741.98      726.32     26.61 o
   4  -5   1     1350.50     1335.21     50.90 o
   5  -5   1      405.57      373.49     17.26 o
   6  -5   1      548.99      518.91     23.32 o
   7  -5   1      225.98      217.71     10.29 o
   8  -5   1       59.36       59.24      7.52 o
   9  -5   1       45.25       52.30      7.98 o
  10  -5   1       59.88       56.67     11.07 o
  11  -5   1        5.01       -3.36      9.52 o
 -11  -4   1      305.82      353.58     17.92 o
 -10  -4   1      173.73      184.62     13.28 o
  -9  -4   1       54.42       50.45      8.97 o
  -8  -4   1       44.13       48.00      5.72 o
  -7  -4   1      603.06      595.16     22.42 o
  -6  -4   1      360.70      354.71     15.37 o
  -5  -4   1      216.21      213.74      6.09 o
  -4  -4   1      144.25      147.82      6.38 o
  -3  -4   1     2131.36     2281.84     60.22 o
  -2  -4   1      903.02      863.78     29.14 o
  -1  -4   1     1115.21     1215.13     13.56 o
   0  -4   1      178.47      139.36     24.67 o
   1  -4   1      426.61      341.40     68.59 o
   2  -4   1     4729.03     4811.17    135.65 o
   3  -4   1      421.28      410.93     18.59 o
   4  -4   1      791.62      825.14     28.36 o
   5  -4   1      143.54      149.87      8.64 o
   6  -4   1     1192.64     1009.10     92.75 o
   7  -4   1      151.72      144.51      8.15 o
   8  -4   1      504.80      487.02     22.91 o
   9  -4   1       72.35       93.34     10.13 o
  10  -4   1      283.32      310.29     42.42 o
  11  -4   1       46.70       50.33     14.37 o
 -11  -3   1       20.28       25.54      9.82 o
 -10  -3   1        2.78        3.67      7.95 o
  -9  -3   1      199.22      197.53     10.29 o
  -8  -3   1     1033.45     1025.06     45.81 o
  -7  -3   1       66.87       72.42      5.46 o
  -6  -3   1      200.02      196.17      7.97 o
  -5  -3   1     1657.18     1602.33     50.12 o
  -4  -3   1     1048.70     1012.64     39.54 o
  -3  -3   1      117.81      109.51      3.79 o
  -2  -3   1      434.23      446.72     15.35 o
  -1  -3   1     4345.49     4833.26     86.52 o
   0  -3   1     4464.42     4653.55     78.30 o
   1  -3   1      402.33      392.41     21.63 o
   2  -3   1     1888.54     2046.78     54.66 o
   3  -3   1      559.50      531.52     22.64 o
   4  -3   1     1888.69     1810.28     45.85 o
   5  -3   1      318.05      232.03     56.73 o
   6  -3   1      712.02      688.70     19.68 o
   7  -3   1      516.77      506.26     22.78 o
   8  -3   1      591.31      558.88     30.29 o
   9  -3   1      398.05      387.13     48.60 o
  10  -3   1      117.15      111.09     11.16 o
  11  -3   1       17.00       18.13      8.68 o
 -12  -2   1       41.41       31.64     18.75 o
 -11  -2   1      294.74      330.26     16.28 o
 -10  -2   1      358.26      323.05     43.89 o
  -9  -2   1      117.25      117.03     10.14 o
  -8  -2   1      163.96      143.06      8.51 o
  -7  -2   1      489.29      474.83     16.34 o
  -6  -2   1      689.73      681.60     26.99 o
  -5  -2   1      470.23      446.12     11.05 o
  -4  -2   1      117.43      114.96      4.28 o
  -3  -2   1     1655.85     1760.31     44.95 o
  -2  -2   1     3125.26     3175.66     91.13 o
  -1  -2   1     6333.32     6851.42    135.58 o
   0  -2   1      193.21      194.21      2.88 o
   1  -2   1     1691.95     1846.34     37.97 o
   2  -2   1     7959.33     8364.39    323.77 o
   3  -2   1     1179.50     1145.30     47.26 o
   4  -2   1      503.66      527.72     16.79 o
   5  -2   1      105.98      108.77      5.60 o
   6  -2   1     1084.57     1010.04     38.56 o
   7  -2   1       14.39       15.69      4.28 o
   8  -2   1       98.59       98.29      7.44 o
   9  -2   1       65.08       68.95      7.49 o
  10  -2   1      196.03      198.83     13.24 o
  11  -2   1      135.23      154.69     12.80 o
  12  -2   1       60.97       75.19     15.72 o
 -12  -1   1       74.43       87.69     14.98 o
 -11  -1   1       43.69       54.56     13.14 o
 -10  -1   1      117.88      112.50     12.70 o
  -9  -1   1        2.55        6.77      5.66 o
  -8  -1   1     1042.12     1000.12     44.89 o
  -7  -1   1      205.21      193.88     10.49 o
  -6  -1   1      178.43      177.89      6.27 o
  -5  -1   1     1528.54     1492.61     36.25 o
  -4  -1   1     3206.36     3323.47     70.92 o
  -3  -1   1     5341.41     5260.58    168.23 o
  -2  -1   1      221.34      237.74      5.68 o
  -1  -1   1      574.84      629.15     12.85 o
   0  -1   1      981.99      977.61     33.31 o
   1  -1   1     4182.49     4274.52    106.54 o
   2  -1   1      331.13      335.44     14.95 o
   3  -1   1      617.53      590.13     23.93 o
   4  -1   1     1593.34     1590.38     45.73 o
   5  -1   1     2973.25     2991.48    101.49 o
   6  -1   1      332.89      355.16     11.35 o
   7  -1   1      360.08      365.72     11.75 o
   8  -1   1      661.66      677.08     33.22 o
   9  -1   1      896.16      892.48     47.47 o
  10  -1   1       32.00       31.43      8.44 o
  11  -1   1        4.50        4.96      9.25 o
  12  -1   1       39.76       45.90     18.39 o
 -12   0   1      155.41      171.21     17.01 o
 -11   0   1      149.40      140.89     16.01 o
 -10   0   1      492.45      503.27     34.49 o
  -9   0   1      407.77      428.37     19.24 o
  -8   0   1      800.48      738.35     33.15 o
  -7   0   1       97.18      104.39      6.58 o
  -6   0   1     1841.62     1858.15     41.76 o
  -5   0   1     1726.17     1732.94     43.13 o
  -4   0   1      167.06      161.93      7.06 o
  -3   0   1      301.00      292.61      6.68 o
  -2   0   1      709.03      784.55      9.42 o
  -1   0   1     7660.69     7963.45    107.28 o
   0   0   1     2343.03     2176.78     55.26 o
   1   0   1     3096.54     3191.89     60.30 o
   2   0   1     3513.86     3673.16     86.60 o
   3   0   1     1857.12     1880.41     84.47 o
   4   0   1      102.38      122.31      4.44 o
   5   0   1      643.07      646.23     21.58 o
   6   0   1      962.50      983.96     50.40 o
   7   0   1      369.99      345.21     12.58 o
   8   0   1        2.79        5.20      4.86 o
   9   0   1       32.43       37.57      6.49 o
  10   0   1       46.38       57.39      9.13 o
  11   0   1      258.09      278.25     20.45 o
  12   0   1       38.75       49.96     14.39 o
 -12   1   1       72.81       89.02     14.23 o
 -11   1   1       30.71       32.57      9.61 o
 -10   1   1      123.54      128.87     10.72 o
  -9   1   1       32.45       31.32      6.39 o
  -8   1   1     1139.38     1172.66     41.66 o
  -7   1   1      231.18      247.37     11.33 o
  -6   1   1      193.37      191.16      6.44 o
  -5   1   1     1447.33     1474.78     35.80 o
  -4   1   1     3228.80     3472.40     76.81 o
  -3   1   1     5379.53     5555.27    112.66 o
  -2   1   1      213.41      247.07      3.10 o
  -1   1   1      633.25      692.09     16.75 o
   0   1   1     1510.48     1649.95     15.41 o
   1   1   1     4422.68     4623.23     84.46 o
   2   1   1      406.84      418.47     21.11 o
   3   1   1      519.81      518.39     23.88 o
   4   1   1     1270.78     1310.33     39.86 o
   5   1   1     2830.82     2931.75    133.02 o
   6   1   1      325.14      349.04     16.12 o
   7   1   1      436.03      457.14     27.71 o
   8   1   1      622.62      675.22     48.12 o
   9   1   1      867.98      909.84     48.76 o
  10   1   1       38.32       36.16     10.18 o
  11   1   1        6.16        6.70     11.09 o
  12   1   1       36.17       38.18     13.75 o
 -12   2   1       38.60       27.19     18.28 o
 -11   2   1      302.93      306.77     24.36 o
 -10   2   1      425.44      433.80     21.65 o
  -9   2   1       98.56      105.24      8.12 o
  -8   2   1      135.55      128.26      8.88 o
  -7   2   1      367.19      360.64     13.26 o
  -6   2   1      595.83      591.30     15.59 o
  -5   2   1      552.48      561.51     16.24 o
  -4   2   1      126.16      130.17      4.55 o
  -3   2   1     1465.24     1557.29     22.50 o
  -2   2   1     2712.01     2584.97     59.44 o
  -1   2   1     6642.06     7270.46    159.45 o
   0   2   1      166.45      177.97      2.36 o
   1   2   1     1391.68     1585.69     22.16 o
   2   2   1     7531.94     8203.49     88.75 o
   3   2   1     1330.81     1395.47     25.43 o
   4   2   1      449.10      497.72     10.30 o
   5   2   1      120.21      128.79      7.48 o
   6   2   1      934.27      915.88     51.22 o
   7   2   1       41.11       39.59      5.51 o
   8   2   1      146.83      154.04      9.52 o
   9   2   1       74.56       86.86      8.37 o
  10   2   1      239.89      231.31     24.61 o
  11   2   1      151.39      158.14     16.82 o
  12   2   1       77.58       68.67     21.56 o
 -11   3   1       11.60       12.74     14.41 o
 -10   3   1        7.71       12.83      7.89 o
  -9   3   1      258.76      261.49     24.07 o
  -8   3   1     1142.83     1164.32     52.78 o
  -7   3   1      124.97      128.83      7.29 o
  -6   3   1      219.82      222.70      7.38 o
  -5   3   1     1566.99     1521.29     38.72 o
  -4   3   1     1200.03     1135.60     29.20 o
  -3   3   1      176.51      157.56      4.83 o
  -2   3   1      421.94      423.76     11.34 o
  -1   3   1     4184.24     4766.93     93.71 o
   0   3   1     4521.96     4893.95     78.33 o
   1   3   1      346.73      349.74      7.78 o
   2   3   1     1808.55     1920.47     40.07 o
   3   3   1      602.71      602.95     21.62 o
   4   3   1     1821.56     1869.60     42.78 o
   5   3   1      352.65      368.62     10.19 o
   6   3   1      697.18      740.40     34.69 o
   7   3   1      579.06      610.09     48.51 o
   8   3   1      547.62      568.97     24.79 o
   9   3   1      365.27      330.00     17.25 o
  10   3   1      114.29       90.23     19.45 o
  11   3   1       18.16        7.73     17.11 o
 -11   4   1      269.05      271.62     28.59 o
 -10   4   1      147.57      148.11     21.56 o
  -9   4   1       28.56       28.32      7.57 o
  -8   4   1       44.85       41.87      6.09 o
  -7   4   1      559.93      542.65     20.26 o
  -6   4   1      388.81      374.41     14.69 o
  -5   4   1      222.63      224.84      7.13 o
  -4   4   1      136.53      141.72      5.63 o
  -3   4   1     2000.98     1980.05     58.33 o
  -2   4   1      977.62      968.26     34.72 o
  -1   4   1     1214.23     1337.34     20.09 o
   0   4   1      199.11      215.41      4.98 o
   1   4   1      365.49      364.12     11.16 o
   2   4   1     4464.29     4597.16     84.40 o
   3   4   1      549.82      521.07     14.05 o
   4   4   1      743.32      819.36     13.74 o
   5   4   1      119.19      128.19      8.88 o
   6   4   1     1135.89     1160.55     70.80 o
   7   4   1      253.93      264.48     13.34 o
   8   4   1      509.81      482.44     18.35 o
   9   4   1       58.43       61.96     10.68 o
  10   4   1      281.60      268.11     27.42 o
  11   4   1       53.21       51.56     19.92 o
 -11   5   1       10.32       -5.62     17.11 o
 -10   5   1        2.22       -9.37     15.00 o
  -9   5   1      202.21      195.45     23.67 o
  -8   5   1      454.03      477.56     24.91 o
  -7   5   1       43.80       45.68      5.98 o
  -6   5   1       71.63       67.78      5.92 o
  -5   5   1     1173.40     1168.12     28.48 o
  -4   5   1     1392.74     1316.12     33.80 o
  -3   5   1      609.12      601.75     16.06 o
  -2   5   1       59.61       64.10      4.04 o
  -1   5   1     1202.86     1233.42     27.74 o
   0   5   1     2410.92     2470.30     49.81 o
   1   5   1      594.39      610.63     17.93 o
   2   5   1      150.75      142.00      4.41 o
   3   5   1      732.79      702.16     16.59 o
   4   5   1     1462.22     1431.71     32.18 o
   5   5   1      482.41      459.75     22.58 o
   6   5   1      532.98      523.55     29.46 o
   7   5   1      202.88      194.77     13.00 o
   8   5   1       77.84       93.98     11.47 o
   9   5   1       14.91       20.61      9.68 o
  10   5   1       36.80       33.28     18.05 o
  11   5   1        5.04        3.28     18.75 o
 -10   6   1       56.25       65.39     19.92 o
  -9   6   1       17.99       18.75     16.17 o
  -8   6   1       57.50       59.61     11.31 o
  -7   6   1      194.44      202.90      9.57 o
  -6   6   1      842.90      815.60     27.11 o
  -5   6   1      504.72      464.25     14.37 o
  -4   6   1       38.32       30.73      4.59 o
  -3   6   1      292.89      286.43      7.31 o
  -2   6   1      535.46      530.98     14.06 o
  -1   6   1     1394.50     1457.78     39.10 o
   0   6   1      101.38      115.05      5.59 o
   1   6   1      424.19      433.36     12.17 o
   2   6   1      474.27      476.32     12.14 o
   3   6   1     1026.92      967.28     22.98 o
   4   6   1      142.99      134.67      6.71 o
   5   6   1      155.14      160.56     11.51 o
   6   6   1      546.35      533.23     17.31 o
   7   6   1      589.55      547.00     18.85 o
   8   6   1      355.05      321.17     16.71 o
   9   6   1       72.63       45.23     18.28 o
  10   6   1      111.64      116.01     21.56 o
  -9   7   1       92.81       72.89     20.15 o
  -8   7   1      396.85      353.65     27.89 o
  -7   7   1      131.26      134.73     12.99 o
  -6   7   1       55.55       58.09      6.69 o
  -5   7   1       18.62       12.66      5.26 o
  -4   7   1      415.63      372.62     10.83 o
  -3   7   1      690.80      629.60     23.35 o
  -2   7   1      228.66      246.79      8.65 o
  -1   7   1      388.35      401.30     10.21 o
   0   7   1      561.73      605.40     10.43 o
   1   7   1     1388.42     1478.92     31.83 o
   2   7   1      507.61      503.13     14.99 o
   3   7   1      476.94      471.29     16.08 o
   4   7   1      296.10      261.98      7.72 o
   5   7   1      318.24      287.90     14.02 o
   6   7   1       18.54       19.78      8.27 o
   7   7   1      135.68      119.76     19.45 o
   8   7   1      163.26      128.43     20.15 o
   9   7   1       61.25       61.40     20.39 o
  -9   8   1       46.27       53.90     21.09 o
  -8   8   1       44.29       37.50     16.87 o
  -7   8   1       99.19      108.98     13.44 o
  -6   8   1      558.44      507.43     20.17 o
  -5   8   1      132.37      121.47      9.47 o
  -4   8   1      112.95      107.83      8.10 o
  -3   8   1      193.86      178.83      9.49 o
  -2   8   1      608.56      600.25     23.62 o
  -1   8   1      967.47      943.02     24.83 o
   0   8   1       83.35       85.33      5.94 o
   1   8   1      216.74      230.45      7.63 o
   2   8   1       32.37       33.78      4.32 o
   3   8   1      557.84      542.19     18.95 o
   4   8   1       93.72       87.13      9.35 o
   5   8   1       85.61       80.85     15.94 o
   6   8   1      200.70      191.00     22.50 o
   7   8   1      262.37      254.28     25.31 o
   8   8   1       45.71       36.56     18.51 o
   9   8   1        1.64        3.75     18.28 o
  -8   9   1      176.19      176.94     25.31 o
  -7   9   1       34.01       27.19     17.11 o
  -6   9   1        9.24        6.80     14.30 o
  -5   9   1       10.48       15.03      9.53 o
  -4   9   1      227.12      218.20     11.65 o
  -3   9   1      136.78      129.01      9.20 o
  -2   9   1       24.75       21.02      6.45 o
  -1   9   1      191.90      199.04      9.22 o
   0   9   1      425.84      453.84     26.28 o
   1   9   1      776.14      771.17     27.55 o
   2   9   1      117.33      114.03      8.05 o
   3   9   1      167.71      154.91     19.69 o
   4   9   1      113.52      128.43     20.15 o
   5   9   1      100.77       87.88     18.98 o
   6   9   1       47.26       41.48     16.41 o
   7   9   1       17.93       35.86     17.11 o
   8   9   1       78.12       72.89     20.62 o
  -6  10   1      188.38      160.77     23.67 o
  -5  10   1      197.64      197.10     25.31 o
  -4  10   1       25.95       43.12     16.17 o
  -3  10   1      124.71      125.79     11.68 o
  -2  10   1      229.37      230.13     15.63 o
  -1  10   1      116.79      118.33      7.54 o
   0  10   1       10.33        8.69      6.10 o
   1  10   1       32.79       35.00      6.79 o
   2  10   1      201.45      198.12     13.67 o
   3  10   1       24.29       22.45     10.63 o
   4  10   1       47.49       55.31     18.05 o
   5  10   1       64.08       80.38     20.62 o
   6  10   1      270.00      232.95     27.19 o
  -4  11   1       67.41       58.59     20.39 o
  -3  11   1      106.98      133.60     14.56 o
  -2  11   1       60.35       67.76      8.37 o
  -1  11   1       81.43       92.19      7.90 o
   0  11   1      157.13      163.83      9.10 o
   1  11   1       70.81       69.64     11.06 o
   2  11   1       36.69       29.41     10.45 o
   3  11   1      107.34      110.14     12.89 o
   4  11   1      145.92      165.43     17.97 o
   0  12   1        8.20        5.25      8.78 o
  -4 -11   2       19.44       18.75     20.15 o
  -3 -11   2        6.14       -4.69     16.17 o
  -2 -11   2      191.78      195.22     27.42 o
  -1 -11   2      112.99      127.73     22.73 o
   0 -11   2       44.18       29.29     18.98 o
   1 -11   2      108.40       75.25     21.80 o
   2 -11   2      157.23      151.88     28.94 o
   3 -11   2      306.92      266.63     28.83 o
   4 -11   2        8.27        8.44     11.07 o
  -6 -10   2       33.50       14.53     20.39 o
  -5 -10   2      137.89      113.20     22.97 o
  -4 -10   2      264.87      240.69     29.06 o
  -3 -10   2      261.30      244.90     29.53 o
  -2 -10   2        0.77       -5.62     15.47 o
  -1 -10   2       78.85       92.34     20.62 o
   0 -10   2      180.06      182.80     24.14 o
   1 -10   2      166.18      131.77     15.67 o
   2 -10   2       23.65       21.78      7.61 o
   3 -10   2       13.57       11.16      6.51 o
   4 -10   2       93.31       60.99     45.56 o
   5 -10   2      178.68      209.54     17.47 o
   6 -10   2        5.04        9.09      9.68 o
  -7  -9   2       73.78       82.15     12.18 o
  -6  -9   2      123.81      139.02     13.10 o
  -5  -9   2       58.84       58.83     10.40 o
  -4  -9   2       12.06       12.32      8.20 o
  -3  -9   2      130.42      135.28     13.57 o
  -2  -9   2      204.34      199.66     15.41 o
  -1  -9   2      152.06      131.94     20.39 o
   0  -9   2      128.67      100.76     30.72 o
   1  -9   2      175.77      175.64     10.28 o
   2  -9   2      786.61      771.33     20.16 o
   3  -9   2      498.86      512.48     26.78 o
   4  -9   2       59.20       30.26     22.03 o
   5  -9   2       84.75      101.63     10.50 o
   6  -9   2       66.23       79.29     12.11 o
   7  -9   2      143.85      157.23     13.67 o
  -8  -8   2       68.80       68.66     11.78 o
  -7  -8   2      114.14      114.97     12.12 o
  -6  -8   2      132.09      139.02     14.96 o
  -5  -8   2      643.65      609.84     38.06 o
  -4  -8   2      176.85      190.98     11.50 o
  -3  -8   2      543.82      542.70     46.22 o
  -2  -8   2      240.63      247.30     14.86 o
  -1  -8   2      507.15      486.26     14.84 o
   0  -8   2      123.71      125.75      9.34 o
   1  -8   2      439.08      446.09     15.09 o
   2  -8   2       19.62       25.08      5.20 o
   3  -8   2       58.37       58.17      6.38 o
   4  -8   2      558.22      438.00    121.00 o
   5  -8   2      616.71      630.64     33.53 o
   6  -8   2       38.65       36.48      8.74 o
   7  -8   2       20.18       22.02      9.23 o
   8  -8   2       82.22       97.62     12.51 o
  -9  -7   2       74.19       83.70     11.84 o
  -8  -7   2       63.02       64.03     10.69 o
  -7  -7   2      406.94      421.58     34.48 o
  -6  -7   2      144.31      151.94      9.78 o
  -5  -7   2       96.91       97.65      6.72 o
  -4  -7   2       34.42       34.82      4.99 o
  -3  -7   2      873.71      886.53     58.98 o
  -2  -7   2      660.22      696.71     46.74 o
  -1  -7   2      402.43      366.58     22.52 o
   0  -7   2      175.24      176.69      8.05 o
   1  -7   2       96.75      100.50      5.99 o
   2  -7   2     1461.27     1457.59     29.92 o
   3  -7   2      373.60      369.64     10.86 o
   4  -7   2      381.94      278.14     81.57 o
   5  -7   2      125.24      121.16      8.25 o
   6  -7   2       89.71       91.23      9.33 o
   7  -7   2       74.19       74.13      9.47 o
   8  -7   2       75.73       74.71     10.41 o
   9  -7   2       41.79       45.17     10.55 o
 -10  -6   2       14.40        9.07     10.06 o
  -9  -6   2      118.01      123.77     12.35 o
  -8  -6   2      219.73      232.73     22.81 o
  -7  -6   2      287.40      291.71     15.09 o
  -6  -6   2      374.78      360.19     15.28 o
  -5  -6   2      708.08      701.38     26.89 o
  -4  -6   2      593.72      609.80     19.80 o
  -3  -6   2      539.95      547.32     18.76 o
  -2  -6   2      619.11      651.00     38.21 o
  -1  -6   2      555.61      569.01     10.52 o
   0  -6   2     1199.82     1202.13     28.82 o
   1  -6   2     1016.01      989.34     21.88 o
   2  -6   2      113.70       98.25      5.56 o
   3  -6   2       52.52       52.54      5.38 o
   4  -6   2      571.81      437.86    129.30 o
   5  -6   2      438.07      426.44     13.77 o
   6  -6   2       60.68       76.82      7.43 o
   7  -6   2       28.71       31.91      9.18 o
   8  -6   2      450.95      489.96     27.16 o
   9  -6   2      499.28      552.34     28.82 o
  10  -6   2       61.85       55.09     13.87 o
 -11  -5   2      111.51      127.38     16.34 o
 -10  -5   2      209.84      217.41     14.54 o
  -9  -5   2      183.12      183.22     12.70 o
  -8  -5   2       17.72       20.73      8.11 o
  -7  -5   2      235.24      216.35     13.36 o
  -6  -5   2      551.45      542.28     12.77 o
  -5  -5   2       27.56       25.30      4.08 o
  -4  -5   2       39.74       44.08      4.02 o
  -3  -5   2      455.65      463.85     18.37 o
  -2  -5   2     2916.86     2971.25    105.29 o
  -1  -5   2      302.96      302.33     13.45 o
   0  -5   2       63.33       65.29      4.32 o
   1  -5   2       83.02       83.56      4.55 o
   2  -5   2     2204.56     2220.48     26.63 o
   3  -5   2      551.35      558.53     15.02 o
   4  -5   2      230.59      129.78     69.67 o
   5  -5   2       15.28       12.74      4.37 o
   6  -5   2      293.85      288.07     11.43 o
   7  -5   2      325.59      320.41     15.93 o
   8  -5   2       25.33       31.37      8.28 o
   9  -5   2      187.89      196.49     17.76 o
  10  -5   2       16.74       21.14      9.71 o
 -11  -4   2       23.25       31.52     10.22 o
 -10  -4   2      113.72      133.09     12.04 o
  -9  -4   2      180.00      196.51     12.73 o
  -8  -4   2      790.50      807.57     42.35 o
  -7  -4   2      199.82      206.41     10.14 o
  -6  -4   2       50.21       48.39      4.52 o
  -5  -4   2      306.61      313.86     10.95 o
  -4  -4   2     2618.23     2643.63     97.02 o
  -3  -4   2      956.82      957.06     22.95 o
  -2  -4   2      175.47      182.79      4.63 o
  -1  -4   2      905.19     1045.97     26.20 o
   0  -4   2     3897.14     4105.70    107.38 o
   1  -4   2     2314.57     2411.68     33.29 o
   2  -4   2       66.92       75.32      4.46 o
   3  -4   2       11.56       18.05      4.10 o
   4  -4   2     1425.32     1282.26     65.22 o
   5  -4   2      874.86      793.99     30.44 o
   6  -4   2       59.38       54.25      4.94 o
   7  -4   2        5.65        4.42      4.45 o
   8  -4   2      333.23      339.92     23.27 o
   9  -4   2      324.53      326.33     35.93 o
  10  -4   2       25.59       18.41      9.20 o
  11  -4   2        0.66       -0.67      9.30 o
 -11  -3   2       17.86       17.91      9.55 o
 -10  -3   2      300.28      342.90     24.19 o
  -9  -3   2       75.03       87.25      9.21 o
  -8  -3   2      101.61       92.76      6.14 o
  -7  -3   2      436.91      427.45     11.34 o
  -6  -3   2     2550.25     2513.99     80.53 o
  -5  -3   2      416.20      403.14     14.29 o
  -4  -3   2      141.08      140.96      4.36 o
  -3  -3   2      340.48      353.82      9.80 o
  -2  -3   2     4403.54     4760.09     83.15 o
  -1  -3   2     2708.73     2965.74     72.60 o
   0  -3   2       53.34       64.13      2.70 o
   1  -3   2      189.03      220.01      5.00 o
   2  -3   2     2251.91     2125.48     30.69 o
   3  -3   2      649.45      547.09     11.81 o
   4  -3   2      123.63      125.37      6.97 o
   5  -3   2       94.69       98.37      5.29 o
   6  -3   2      537.41      559.32     19.68 o
   7  -3   2      943.91      698.55    148.46 o
   8  -3   2       56.52       60.68      7.00 o
   9  -3   2        6.90        8.91      7.68 o
  10  -3   2       91.64      110.24     11.39 o
  11  -3   2      120.65      132.70     13.93 o
 -11  -2   2       91.05      118.77     19.57 o
 -10  -2   2       79.56       91.98     10.14 o
  -9  -2   2      348.39      314.26     35.55 o
  -8  -2   2      832.62      848.52     42.74 o
  -7  -2   2       98.12      100.95      5.65 o
  -6  -2   2       21.21       18.59      3.27 o
  -5  -2   2     1018.99     1050.22     34.94 o
  -4  -2   2      765.09      761.12     20.04 o
  -3  -2   2     1649.14     1690.89     36.82 o
  -2  -2   2      579.70      603.69     18.23 o
  -1  -2   2      382.30      399.88     11.37 o
   0  -2   2     4536.24     4859.75     77.72 o
   1  -2   2     2791.31     2678.05     76.48 o
   2  -2   2       85.88       70.33      3.07 o
   3  -2   2      820.66      801.04     48.25 o
   4  -2   2     2466.92     2494.30     91.99 o
   5  -2   2     1637.39     1474.03     82.32 o
   6  -2   2      361.56      358.54      9.11 o
   7  -2   2      203.20      205.89      7.86 o
   8  -2   2       59.98       71.63      7.03 o
   9  -2   2      147.21      150.26     11.38 o
  10  -2   2       62.81       58.25      9.72 o
  11  -2   2        3.06       -3.40      8.91 o
 -12  -1   2       94.14      111.32     22.03 o
 -11  -1   2       23.70       23.10     11.83 o
 -10  -1   2      243.48      277.36     21.40 o
  -9  -1   2      368.36      357.79     25.12 o
  -8  -1   2       62.92       63.79      7.24 o
  -7  -1   2      202.10      176.33      8.96 o
  -6  -1   2     1116.29     1114.81     33.67 o
  -5  -1   2     1361.03     1428.88     39.36 o
  -4  -1   2      653.93      707.31     22.99 o
  -3  -1   2     5373.87     5495.11    157.08 o
  -2  -1   2     1219.82     1308.84     30.95 o
  -1  -1   2     6509.96     6704.60    117.79 o
   0  -1   2      966.40      909.19     27.70 o
   1  -1   2     1223.04     1231.68     21.55 o
   2  -1   2     2670.65     2950.27    114.64 o
   3  -1   2      148.62      135.73      4.27 o
   4  -1   2      630.01      639.39     22.53 o
   5  -1   2      961.35      997.06     44.93 o
   6  -1   2      920.26      933.71     43.11 o
   7  -1   2     1541.62     1540.16     58.37 o
   8  -1   2      480.79      474.06     20.15 o
   9  -1   2      130.47      143.77      9.98 o
  10  -1   2      139.25      153.89     15.50 o
  11  -1   2      249.53      289.41     28.11 o
  12  -1   2       99.25       72.68     15.44 o
 -12   0   2       10.94       14.76     17.34 o
 -11   0   2       97.36      108.84     23.08 o
 -10   0   2       94.25       86.63      9.31 o
  -9   0   2      703.84      673.42     17.93 o
  -8   0   2      208.62      209.77      9.29 o
  -7   0   2       68.18       66.94      5.73 o
  -6   0   2       12.64       15.16      3.16 o
  -5   0   2     3450.46     3631.87     67.22 o
  -4   0   2     1029.30     1331.28     16.93 o
  -3   0   2     3156.95     3288.59     85.60 o
  -2   0   2      258.61      353.89      5.13 o
  -1   0   2     9288.32     9202.98    149.21 o
   0   0   2     3486.71     3267.09     68.54 o
   1   0   2    10552.34    10649.41    331.69 o
   2   0   2     2619.16     2568.99     60.58 o
   3   0   2        9.21       11.38      2.07 o
   4   0   2     1345.29     1470.68     57.39 o
   5   0   2      810.43      779.22     42.41 o
   6   0   2      370.67      375.54     17.69 o
   7   0   2       35.40       38.14      4.94 o
   8   0   2       18.95       16.22      5.26 o
   9   0   2       79.98       83.46      7.79 o
  10   0   2      109.78      116.99     11.11 o
  11   0   2        0.01       -2.40     10.66 o
  12   0   2       12.14        1.72     12.91 o
 -12   1   2       91.52      114.84     22.03 o
 -11   1   2       24.79       23.10     11.16 o
 -10   1   2      211.85      229.19     13.33 o
  -9   1   2      389.08      393.83     19.08 o
  -8   1   2       67.05       65.63      6.46 o
  -7   1   2      287.00      272.26      8.16 o
  -6   1   2     1061.23     1054.14     25.14 o
  -5   1   2     1361.44     1408.31     24.60 o
  -4   1   2      665.43      713.64     19.25 o
  -3   1   2     5229.37     5354.30    125.18 o
  -2   1   2      978.46     1013.77     33.35 o
  -1   1   2     5745.70     5336.73    125.68 o
   0   1   2      855.79      784.95     25.94 o
   1   1   2     1371.17     1467.75     24.15 o
   2   1   2     2662.83     2882.85     32.59 o
   3   1   2      103.21       92.92      3.30 o
   4   1   2      636.06      670.36     22.52 o
   5   1   2      966.28     1022.81     62.57 o
   6   1   2     1045.57     1093.12     64.94 o
   7   1   2     1581.24     1647.72    154.10 o
   8   1   2      485.16      488.85     31.54 o
   9   1   2      126.02      134.83     13.61 o
  10   1   2      136.13      153.97     18.73 o
  11   1   2      241.38      242.36     20.09 o
  12   1   2       95.83       73.12     22.03 o
 -11   2   2      109.86      126.43     15.49 o
 -10   2   2       77.76       88.75     10.14 o
  -9   2   2      296.33      296.30     16.24 o
  -8   2   2      643.34      636.43     19.85 o
  -7   2   2      113.51      119.68      7.12 o
  -6   2   2       23.85       20.53      3.81 o
  -5   2   2     1094.65     1119.64     22.44 o
  -4   2   2     1134.80     1181.43     27.83 o
  -3   2   2     1531.34     1567.95     28.64 o
  -2   2   2      650.10      678.00     30.06 o
  -1   2   2      445.24      458.07     11.36 o
   0   2   2     5234.58     5609.51     85.38 o
   1   2   2     2887.24     2998.67     45.78 o
   2   2   2      139.77      135.01      3.27 o
   3   2   2      968.54      983.20     11.36 o
   4   2   2     2646.56     2849.10    131.49 o
   5   2   2     1759.79     1756.20     95.27 o
   6   2   2      406.85      417.50     28.38 o
   7   2   2      176.10      168.59      8.19 o
   8   2   2       48.76       61.31      9.15 o
   9   2   2      137.48      154.41     13.58 o
  10   2   2       41.63       26.72     16.17 o
  11   2   2        3.38       15.90     11.92 o
 -11   3   2       54.15       60.15     10.64 o
 -10   3   2      261.51      302.00     20.09 o
  -9   3   2      117.58      111.96      9.64 o
  -8   3   2      111.49      115.25      7.67 o
  -7   3   2      548.81      538.97     22.51 o
  -6   3   2     2440.39     2378.70     59.41 o
  -5   3   2      412.16      398.84     12.59 o
  -4   3   2      137.47      136.78      4.57 o
  -3   3   2      282.56      282.82     10.02 o
  -2   3   2     4220.67     4439.58    155.52 o
  -1   3   2     2208.63     2394.75     26.96 o
   0   3   2       27.06       34.99      1.98 o
   1   3   2      131.72      151.35      3.68 o
   2   3   2     1960.15     1974.73     53.85 o
   3   3   2      617.36      561.78     14.20 o
   4   3   2      119.18      118.90      7.94 o
   5   3   2       87.40       92.19      6.38 o
   6   3   2      563.62      648.26     50.94 o
   7   3   2      928.06      998.26     78.41 o
   8   3   2       43.85       42.49      8.89 o
   9   3   2        7.92       10.96      8.79 o
  10   3   2       92.41       88.35     18.51 o
  11   3   2      130.85      143.90     22.50 o
 -11   4   2       37.37       49.33     14.25 o
 -10   4   2      106.76      134.40     15.94 o
  -9   4   2      142.81      150.66     10.84 o
  -8   4   2      690.29      684.24     31.70 o
  -7   4   2      207.15      215.99      9.27 o
  -6   4   2       45.76       48.33      5.41 o
  -5   4   2      279.07      256.30      7.53 o
  -4   4   2     2587.10     2666.90     99.78 o
  -3   4   2      922.47      920.39     38.91 o
  -2   4   2      183.37      192.27      7.04 o
  -1   4   2     1148.99     1308.75     23.27 o
   0   4   2     4222.88     4413.87     58.86 o
   1   4   2     2752.86     2807.36     73.49 o
   2   4   2      118.93      143.57      3.20 o
   3   4   2       35.22       42.39      2.90 o
   4   4   2     1298.97     1256.90     28.72 o
   5   4   2      959.21      999.05     52.83 o
   6   4   2       26.19       27.34      4.57 o
   7   4   2        8.73        2.55      6.59 o
   8   4   2      306.78      312.02     15.28 o
   9   4   2      364.28      342.30     17.71 o
  10   4   2       55.94       51.56     17.11 o
  11   4   2        0.82      -14.30     16.87 o
 -11   5   2      148.81      124.21     24.37 o
 -10   5   2      211.14      245.14     26.95 o
  -9   5   2      207.56      201.60     12.61 o
  -8   5   2       18.88       23.78      6.18 o
  -7   5   2      248.30      243.59      9.66 o
  -6   5   2      555.51      534.42     28.88 o
  -5   5   2       84.84       82.56      5.65 o
  -4   5   2       34.67       38.30      4.46 o
  -3   5   2      401.98      372.84     15.14 o
  -2   5   2     2711.77     2604.31     97.46 o
  -1   5   2      189.87      169.51      6.30 o
   0   5   2       35.35       33.53      2.81 o
   1   5   2       32.28       33.19      3.44 o
   2   5   2     2046.63     2091.80     40.80 o
   3   5   2      589.01      562.31     17.71 o
   4   5   2      194.30      189.41      7.93 o
   5   5   2        5.81        8.00      5.52 o
   6   5   2      264.95      248.11     13.12 o
   7   5   2      332.03      307.26     14.86 o
   8   5   2       38.25       44.23      9.94 o
   9   5   2      194.97      203.19     23.67 o
  10   5   2       11.88       18.51     15.94 o
 -10   6   2       10.15       10.78     16.87 o
  -9   6   2      119.68      110.62     18.98 o
  -8   6   2      211.74      215.98     12.49 o
  -7   6   2      240.58      223.75     10.27 o
  -6   6   2      367.45      334.35     14.62 o
  -5   6   2      717.81      645.07     15.15 o
  -4   6   2      712.18      674.29     24.79 o
  -3   6   2      629.45      585.01     19.39 o
  -2   6   2      635.14      613.85     18.05 o
  -1   6   2      571.65      592.43     15.35 o
   0   6   2     1182.40     1196.21     19.35 o
   1   6   2     1083.02     1059.28     27.89 o
   2   6   2       98.53       80.76      4.05 o
   3   6   2       27.84       22.12      3.01 o
   4   6   2      526.29      541.54     14.41 o
   5   6   2      449.03      409.78     14.38 o
   6   6   2       25.35       30.91      7.55 o
   7   6   2       30.48       31.86      8.84 o
   8   6   2      402.16      381.54     27.42 o
   9   6   2      472.75      413.41     30.47 o
  10   6   2       75.45       85.31     22.26 o
  -9   7   2       63.42       60.93     20.15 o
  -8   7   2       64.35       60.93     18.28 o
  -7   7   2      407.26      418.77     21.44 o
  -6   7   2      240.81      231.76     13.83 o
  -5   7   2      158.26      141.93      8.78 o
  -4   7   2       37.40       36.08      6.17 o
  -3   7   2      825.30      791.94     28.84 o
  -2   7   2      613.19      639.13     18.16 o
  -1   7   2      312.27      323.73     10.93 o
   0   7   2      171.59      178.11      6.96 o
   1   7   2       96.94      105.68      5.76 o
   2   7   2     1504.65     1531.09     50.34 o
   3   7   2      429.15      420.01      9.16 o
   4   7   2      357.18      356.15     12.02 o
   5   7   2       95.53       89.44      9.14 o
   6   7   2      134.25      142.26     18.28 o
   7   7   2       90.24       69.84     16.41 o
   8   7   2       78.70       59.76     17.58 o
   9   7   2       44.99       58.82     18.51 o
  -8   8   2       58.36       62.57     20.39 o
  -7   8   2      114.65      110.15     20.86 o
  -6   8   2      129.02      107.15      9.09 o
  -5   8   2      600.80      534.66     14.81 o
  -4   8   2      226.49      210.92     10.90 o
  -3   8   2      484.58      423.22     19.42 o
  -2   8   2      239.26      234.85      8.65 o
  -1   8   2      471.33      492.29     18.71 o
   0   8   2      163.00      162.08      8.49 o
   1   8   2      293.85      291.67     14.36 o
   2   8   2       13.43       15.04      4.38 o
   3   8   2       55.60       60.28     10.48 o
   4   8   2      634.76      565.51     28.59 o
   5   8   2      552.24      514.65     29.06 o
   6   8   2       28.93       24.61     15.70 o
   7   8   2       16.27       18.51     16.64 o
   8   8   2       96.45       96.56     21.56 o
  -7   9   2       64.66       61.17     20.62 o
  -6   9   2      121.51      109.91     19.69 o
  -5   9   2       53.67       51.15      8.50 o
  -4   9   2       11.25       10.84      7.03 o
  -3   9   2      159.19      164.97      8.95 o
  -2   9   2      303.59      298.74     10.94 o
  -1   9   2      142.00      140.82     10.55 o
   0   9   2      151.68      162.76      9.24 o
   1   9   2      208.81      214.69      9.63 o
   2   9   2      777.84      821.07     59.53 o
   3   9   2      554.74      555.09     80.97 o
   4   9   2       68.15       64.51     12.49 o
   5   9   2       66.35       61.87     16.87 o
   6   9   2       85.35       62.10     19.22 o
   7   9   2      137.91      128.66     22.03 o
  -6  10   2       37.18       28.36     17.58 o
  -5  10   2      112.42      126.79     22.97 o
  -4  10   2      264.20      231.19     15.34 o
  -3  10   2      207.48      199.65     11.57 o
  -2  10   2        2.05        6.21      6.31 o
  -1  10   2       67.67       81.59      7.81 o
   0  10   2      182.62      208.57     10.38 o
   1  10   2      135.46      133.99     11.53 o
   2  10   2       40.77       45.72      9.31 o
   3  10   2       19.68        6.16      8.62 o
   4  10   2       78.88       80.19     13.15 o
   5  10   2      139.41      160.89     17.23 o
   6  10   2        5.93       -3.98     17.58 o
  -4  11   2       16.35        7.27     18.28 o
  -3  11   2       18.04        5.39     17.58 o
  -2  11   2      214.52      232.51     11.66 o
  -1  11   2      128.52      130.84      8.65 o
   0  11   2       41.26       24.23      9.71 o
   1  11   2      139.20      131.53     12.69 o
   2  11   2      127.39      148.22     30.18 o
   3  11   2      351.78      365.86     22.99 o
   4  11   2       15.48       12.62     11.26 o
  -4 -11   3       92.23       84.37     22.73 o
  -3 -11   3      173.05      181.63     26.95 o
  -2 -11   3       36.55       30.00     21.09 o
  -1 -11   3       21.49       28.59     18.51 o
   0 -11   3       33.41       28.59     18.51 o
   1 -11   3      151.29      146.06     17.10 o
   2 -11   3       19.74       39.84     17.58 o
   3 -11   3       95.30      111.61     14.91 o
   4 -11   3      117.72      146.45     17.93 o
  -6 -10   3       49.17       50.42     14.84 o
  -5 -10   3       94.15      108.70     15.91 o
  -4 -10   3        0.72      -11.25     16.64 o
  -3 -10   3      208.80      245.37     28.36 o
  -2 -10   3      215.94      228.73     27.65 o
  -1 -10   3      229.92      198.03     26.25 o
   0 -10   3       35.86       34.57     12.07 o
   1 -10   3      132.82      133.66     11.59 o
   2 -10   3       30.98       35.72      8.69 o
   3 -10   3      179.85      211.97     17.48 o
   4 -10   3      111.32      100.99     17.46 o
   5 -10   3       15.12       26.38     12.04 o
   6 -10   3       39.17       43.89     13.58 o
  -7  -9   3      165.27      182.21     30.82 o
  -6  -9   3       30.04       22.63     13.01 o
  -5  -9   3       36.55       54.38     12.92 o
  -4  -9   3      179.64      209.19     35.15 o
  -3  -9   3      120.41      127.97     13.82 o
  -2  -9   3      116.39      104.99     19.22 o
  -1  -9   3       17.92       20.40     10.33 o
   0  -9   3      304.92      289.59     13.51 o
   1  -9   3      314.86      315.44     12.08 o
   2  -9   3      295.21      287.59     13.40 o
   3  -9   3       41.74       49.77      8.61 o
   4  -9   3       75.27       80.58      9.79 o
   5  -9   3      125.21      125.14     11.20 o
   6  -9   3      114.85      109.23     11.54 o
   7  -9   3        7.87        8.20     11.27 o
  -8  -8   3        5.08        2.06      9.76 o
  -7  -8   3       86.51       99.22     12.32 o
  -6  -8   3      327.96      309.19     15.85 o
  -5  -8   3      185.61      184.82     15.61 o
  -4  -8   3       92.27       92.17      9.54 o
  -3  -8   3      478.97      485.76     34.01 o
  -2  -8   3     1029.87     1021.32     72.75 o
  -1  -8   3      686.14      594.46     15.91 o
   0  -8   3      285.89      262.41     14.83 o
   1  -8   3      407.67      388.89     14.68 o
   2  -8   3      107.61      129.72      7.48 o
   3  -8   3      239.87      237.00     10.49 o
   4  -8   3       85.82       77.52      8.88 o
   5  -8   3       48.73       57.83      8.88 o
   6  -8   3       88.11      107.30     10.79 o
   7  -8   3       67.89       64.48     21.54 o
   8  -8   3       11.90       19.54      9.18 o
  -9  -7   3       82.59       86.90     12.36 o
  -8  -7   3      156.70      180.04     18.60 o
  -7  -7   3      128.40      133.42     11.58 o
  -6  -7   3       14.33       10.88      6.39 o
  -5  -7   3        0.36        5.83      5.88 o
  -4  -7   3      454.40      447.89     28.95 o
  -3  -7   3       69.79       73.68      7.86 o
  -2  -7   3      147.98      156.14      8.30 o
  -1  -7   3       17.44       20.73      4.81 o
   0  -7   3      702.06      726.68     20.01 o
   1  -7   3      260.62      253.64     11.15 o
   2  -7   3      266.05      259.46      9.56 o
   3  -7   3       25.32       29.57      5.62 o
   4  -7   3      500.67      516.77     13.39 o
   5  -7   3      331.07      339.62     12.09 o
   6  -7   3      386.66      369.10     22.09 o
   7  -7   3       11.29        6.51      5.17 o
   8  -7   3       67.31       88.34     10.91 o
   9  -7   3       50.58       60.80     11.13 o
 -10  -6   3      144.78      165.05     20.20 o
  -9  -6   3       15.77       16.32      9.38 o
  -8  -6   3       52.98       44.61      9.78 o
  -7  -6   3      115.24      122.58      9.02 o
  -6  -6   3     1665.47     1658.69     65.76 o
  -5  -6   3      363.37      359.36     10.72 o
  -4  -6   3      123.44      117.65     10.72 o
  -3  -6   3      237.25      254.82     16.64 o
  -2  -6   3      821.61      815.59     24.49 o
  -1  -6   3      949.06      933.14     47.24 o
   0  -6   3      138.66      115.77     12.00 o
   1  -6   3      579.81      610.05     18.87 o
   2  -6   3      530.30      533.35     20.74 o
   3  -6   3      944.54      961.28     30.24 o
   4  -6   3       42.39       40.72      5.57 o
   5  -6   3      125.19      119.28      9.01 o
   6  -6   3      234.49      200.06     22.23 o
   7  -6   3      405.73      371.25     18.48 o
   8  -6   3       28.82       38.79     10.94 o
   9  -6   3       57.73       50.71     13.17 o
  10  -6   3       52.68       43.06     11.24 o
 -10  -5   3        6.49        9.50      8.97 o
  -9  -5   3       52.23       64.14     10.24 o
  -8  -5   3      167.06      178.53     15.42 o
  -7  -5   3      307.69      309.78     17.96 o
  -6  -5   3      112.27      111.95      7.55 o
  -5  -5   3       78.17       78.21      5.10 o
  -4  -5   3      793.22      792.15     35.55 o
  -3  -5   3     1079.43     1062.16     47.96 o
  -2  -5   3       33.97       35.79      4.24 o
  -1  -5   3       78.51       93.34      4.42 o
   0  -5   3      211.71      212.35      8.88 o
   1  -5   3     1881.75     1995.54     55.40 o
   2  -5   3      262.75      270.49      7.32 o
   3  -5   3       25.51       32.74      5.17 o
   4  -5   3      816.82      723.38     15.26 o
   5  -5   3      739.16      613.46     12.54 o
   6  -5   3      627.10      400.04    116.94 o
   7  -5   3      106.88       93.78      9.44 o
   8  -5   3      140.49      135.79     13.82 o
   9  -5   3       78.34       59.75     12.50 o
  10  -5   3      144.26      133.14     16.08 o
 -11  -4   3       62.38       61.51     14.82 o
 -10  -4   3      147.74      157.64     14.23 o
  -9  -4   3      275.35      297.22     16.72 o
  -8  -4   3       64.92       66.06      7.26 o
  -7  -4   3       16.31       19.99      5.67 o
  -6  -4   3     1139.40     1189.75     39.12 o
  -5  -4   3      398.35      406.07     11.48 o
  -4  -4   3      158.97      169.32      5.28 o
  -3  -4   3      619.30      665.29     30.15 o
  -2  -4   3      557.85      582.97     16.27 o
  -1  -4   3     2369.93     2561.57     68.15 o
   0  -4   3      568.04      609.88     14.50 o
   1  -4   3     2203.41     2421.56     89.48 o
   2  -4   3      528.43      488.49      9.37 o
   3  -4   3     2541.91     2481.03     38.64 o
   4  -4   3       38.08       32.56      4.00 o
   5  -4   3      122.20      109.86      6.49 o
   6  -4   3      359.82      328.72      9.95 o
   7  -4   3      850.27      749.01     14.99 o
   8  -4   3       71.37       66.79     11.52 o
   9  -4   3       22.60       26.66      8.63 o
  10  -4   3       57.47       56.83     13.50 o
  11  -4   3       73.75       73.50     15.40 o
 -11  -3   3      232.15      284.86     37.50 o
 -10  -3   3        2.76        9.51      8.01 o
  -9  -3   3       48.82       59.72      8.56 o
  -8  -3   3      225.78      233.89     10.49 o
  -7  -3   3      637.88      606.38     20.89 o
  -6  -3   3       44.46       42.71      3.82 o
  -5  -3   3       34.47       36.06      2.93 o
  -4  -3   3      981.57      985.27     45.09 o
  -3  -3   3     1485.89     1530.50     66.98 o
  -2  -3   3      166.33      181.98      7.00 o
  -1  -3   3     2014.58     2228.00     81.25 o
   0  -3   3     1795.40     1846.45     63.91 o
   1  -3   3     5496.24     5816.97    185.82 o
   2  -3   3      344.77      289.01      8.92 o
   3  -3   3      525.83      501.39      9.88 o
   4  -3   3      594.39      549.39      9.36 o
   5  -3   3      740.84      653.15     21.87 o
   6  -3   3      231.68      222.63      7.54 o
   7  -3   3      125.37      128.16      8.19 o
   8  -3   3      436.91      462.57     21.06 o
   9  -3   3      205.55      201.13     18.85 o
  10  -3   3      293.48      296.93     21.32 o
  11  -3   3       41.37       56.47     11.04 o
 -11  -2   3      286.43      314.48     21.80 o
 -10  -2   3      201.97      218.93     12.94 o
  -9  -2   3      193.46      230.06     12.25 o
  -8  -2   3       94.55       89.17      5.67 o
  -7  -2   3      338.59      348.43     14.33 o
  -6  -2   3     1038.83     1006.77     37.85 o
  -5  -2   3      453.95      438.58     15.04 o
  -4  -2   3       75.58       74.24      4.14 o
  -3  -2   3      333.05      359.01      7.81 o
  -2  -2   3      645.83      617.93     18.09 o
  -1  -2   3     2529.09     2626.70     59.79 o
   0  -2   3     1144.88     1184.72     31.05 o
   1  -2   3      639.40      697.08     20.98 o
   2  -2   3      267.26      252.94      4.85 o
   3  -2   3     3113.07     3111.40     69.55 o
   4  -2   3      761.48      815.74     28.02 o
   5  -2   3       12.69       11.98      3.73 o
   6  -2   3      326.34      339.22     14.94 o
   7  -2   3      355.63      273.45     59.59 o
   8  -2   3      298.73      307.79     23.04 o
   9  -2   3       26.94       18.96      8.10 o
  10  -2   3      197.97      244.08     27.15 o
  11  -2   3       64.55       65.41     11.10 o
 -11  -1   3       29.31       33.43     15.82 o
 -10  -1   3        6.74        3.24      9.43 o
  -9  -1   3      167.90      181.81     10.96 o
  -8  -1   3      797.84      790.04     43.24 o
  -7  -1   3      325.11      345.43     14.23 o
  -6  -1   3        6.25        5.28      2.84 o
  -5  -1   3      311.59      297.71      5.45 o
  -4  -1   3     8875.66     9478.12    263.93 o
  -3  -1   3     1514.23     1563.16     56.67 o
  -2  -1   3     1576.78     1578.02     35.65 o
  -1  -1   3      714.56      722.00     18.00 o
   0  -1   3     4923.15     4681.17    124.25 o
   1  -1   3     2667.48     2645.33     48.11 o
   2  -1   3      822.60      860.26     11.71 o
   3  -1   3     2709.90     2923.98     99.83 o
   4  -1   3      389.03      349.96     10.65 o
   5  -1   3      658.99      696.56     71.10 o
   6  -1   3      651.98      622.10     28.23 o
   7  -1   3       98.69      105.61      7.44 o
   8  -1   3      343.95      350.59     20.19 o
   9  -1   3       88.38       95.08      8.54 o
  10  -1   3      117.64      146.69     15.74 o
  11  -1   3       16.96       22.28      9.72 o
 -11   0   3      356.72      407.87     48.28 o
 -10   0   3      101.53      119.51     13.84 o
  -9   0   3       15.75       15.87      5.36 o
  -8   0   3        0.24       -0.98      3.95 o
  -7   0   3      572.28      577.35     22.97 o
  -6   0   3     1023.42      976.25     31.65 o
  -5   0   3      133.00      117.07      5.06 o
  -4   0   3      334.43      313.42      5.50 o
  -3   0   3      111.89      131.02      3.01 o
  -2   0   3      649.86      648.43     12.77 o
  -1   0   3      341.70      355.37      5.15 o
   0   0   3       40.78       36.64      2.17 o
   1   0   3       37.88       31.13      1.97 o
   2   0   3     1644.24     1636.46     50.51 o
   3   0   3     4071.49     4030.36     29.48 o
   4   0   3     1892.70     1946.02     18.09 o
   5   0   3       23.88       18.76      3.48 o
   6   0   3      368.90      378.92     22.52 o
   7   0   3      229.23      231.97     15.65 o
   8   0   3      586.85      613.27     62.74 o
   9   0   3       43.65       43.06      6.97 o
  10   0   3      123.22      170.40     12.12 o
  11   0   3       10.09        4.40     12.26 o
 -11   1   3       12.68       12.00     12.07 o
 -10   1   3        9.16        2.51      6.53 o
  -9   1   3      211.95      228.31     12.43 o
  -8   1   3      827.65      829.83     22.46 o
  -7   1   3      321.60      323.48     10.39 o
  -6   1   3        3.77        1.09      3.00 o
  -5   1   3      327.62      330.08      8.92 o
  -4   1   3     8820.93     9269.13    242.08 o
  -3   1   3     1759.80     1807.31     55.30 o
  -2   1   3     1534.05     1554.65     42.88 o
  -1   1   3      633.89      612.04     17.75 o
   0   1   3     4659.99     4529.43    100.56 o
   1   1   3     2831.67     2993.73     46.16 o
   2   1   3      860.59      928.44     12.91 o
   3   1   3     2555.76     2709.10     57.30 o
   4   1   3      245.24      218.58      7.13 o
   5   1   3      577.37      578.04     36.40 o
   6   1   3      574.75      574.02     35.91 o
   7   1   3       99.79      110.28      8.20 o
   8   1   3      358.42      400.62     32.23 o
   9   1   3      118.79      124.73     14.87 o
  10   1   3      132.81      138.67     14.90 o
  11   1   3       13.04        7.88     12.42 o
 -11   2   3      289.15      337.71     21.21 o
 -10   2   3      270.76      295.11     15.92 o
  -9   2   3      209.69      220.89     11.05 o
  -8   2   3       95.53       98.94      6.68 o
  -7   2   3      249.04      242.24      8.31 o
  -6   2   3     1077.31     1057.12     21.58 o
  -5   2   3      321.83      305.25      9.29 o
  -4   2   3       64.49       59.19      3.87 o
  -3   2   3      438.92      433.64     12.75 o
  -2   2   3      826.83      716.19     29.87 o
  -1   2   3     2823.30     2795.01     80.91 o
   0   2   3     1311.23     1298.16     40.15 o
   1   2   3      756.65      834.45     21.88 o
   2   2   3      319.40      317.19      9.01 o
   3   2   3     3187.52     3302.91     67.09 o
   4   2   3      615.48      602.34     10.53 o
   5   2   3       17.85       15.45      4.27 o
   6   2   3      285.67      319.99     29.76 o
   7   2   3      377.91      407.28     44.02 o
   8   2   3      225.71      249.73     22.68 o
   9   2   3       24.03       26.79      9.11 o
  10   2   3      177.92      176.24     23.20 o
  11   2   3       74.90       78.04     21.09 o
 -11   3   3      207.62      239.10     18.76 o
 -10   3   3        3.64        5.50      8.24 o
  -9   3   3       87.16       98.49      8.30 o
  -8   3   3      215.86      221.88      9.09 o
  -7   3   3      630.60      599.23     24.79 o
  -6   3   3       47.78       40.59      5.37 o
  -5   3   3       95.00       93.88      4.00 o
  -4   3   3      906.40      863.68     22.87 o
  -3   3   3     1589.09     1535.54     42.55 o
  -2   3   3      164.97      173.30      5.10 o
  -1   3   3     1978.91     2138.18     40.18 o
   0   3   3     1500.52     1473.94     30.86 o
   1   3   3     5204.15     5540.92    152.61 o
   2   3   3      391.29      380.63     13.77 o
   3   3   3      448.73      451.35     10.22 o
   4   3   3      659.73      627.75     15.00 o
   5   3   3      752.32      722.99     22.48 o
   6   3   3      300.59      281.13     11.69 o
   7   3   3      121.07      114.13     10.24 o
   8   3   3      434.48      414.10     16.58 o
   9   3   3      205.97      175.07     27.42 o
  10   3   3      303.73      275.11     27.65 o
  11   3   3       36.00       41.72     18.05 o
 -11   4   3       55.37       64.12     14.35 o
 -10   4   3      180.70      185.89     11.41 o
  -9   4   3      253.91      274.99     19.69 o
  -8   4   3       68.04       57.45      7.17 o
  -7   4   3       57.27       57.84      6.72 o
  -6   4   3     1103.55     1053.19     34.88 o
  -5   4   3      464.96      490.00     21.59 o
  -4   4   3      194.06      203.74      5.22 o
  -3   4   3      643.01      661.38     17.03 o
  -2   4   3      565.76      593.18     10.46 o
  -1   4   3     2438.20     2560.92     39.77 o
   0   4   3      678.51      724.35     13.03 o
   1   4   3     2308.17     2479.33     35.75 o
   2   4   3      671.94      701.59     15.31 o
   3   4   3     2368.32     2481.70     73.80 o
   4   4   3       47.16       47.02      4.83 o
   5   4   3      142.01      124.58      8.41 o
   6   4   3      400.53      379.73     13.33 o
   7   4   3      760.54      708.16     19.12 o
   8   4   3       44.60       45.72      9.27 o
   9   4   3       21.29       20.62     14.30 o
  10   4   3       57.27       60.46     19.69 o
  11   4   3       63.00       51.09     21.09 o
 -10   5   3        7.53       11.72     15.70 o
  -9   5   3       66.32       70.25      9.74 o
  -8   5   3      159.10      172.29     11.58 o
  -7   5   3      340.39      338.79     11.83 o
  -6   5   3      122.66      115.24      7.70 o
  -5   5   3      155.13      149.03      7.30 o
  -4   5   3      745.50      757.81     43.90 o
  -3   5   3     1059.28     1017.20     38.57 o
  -2   5   3       53.14       45.28      3.54 o
  -1   5   3       57.71       72.19      3.81 o
   0   5   3      141.92      132.40      4.42 o
   1   5   3     1520.35     1591.52     37.98 o
   2   5   3      344.41      362.63      6.07 o
   3   5   3       43.15       49.64      3.55 o
   4   5   3      857.99      777.08     14.41 o
   5   5   3      729.90      664.57     20.62 o
   6   5   3      751.59      682.70     17.24 o
   7   5   3      100.48       84.46      9.68 o
   8   5   3      148.67      156.08     20.86 o
   9   5   3       68.52       56.71     18.51 o
  10   5   3      128.83      130.07     23.44 o
 -10   6   3      179.70      156.55     23.90 o
  -9   6   3       27.02       26.95     16.41 o
  -8   6   3       54.08       49.24      9.19 o
  -7   6   3      103.44       97.63      8.52 o
  -6   6   3     1456.84     1331.83     47.29 o
  -5   6   3      365.90      346.30     11.72 o
  -4   6   3      103.62       89.93      6.25 o
  -3   6   3      236.22      242.11     10.92 o
  -2   6   3      864.11      829.35     21.44 o
  -1   6   3      987.97      970.97     20.70 o
   0   6   3      129.71      125.91      6.34 o
   1   6   3      591.43      590.12     20.66 o
   2   6   3      650.43      665.45     25.86 o
   3   6   3      902.08      854.27     33.20 o
   4   6   3       65.05       63.60      5.25 o
   5   6   3      143.68      133.01      9.49 o
   6   6   3      271.64      262.25     21.56 o
   7   6   3      366.90      347.08     26.95 o
   8   6   3       49.10       53.90     17.58 o
   9   6   3       58.15       44.29     18.75 o
  10   6   3       50.33       52.26     19.22 o
  -9   7   3       64.84       72.18     20.62 o
  -8   7   3      177.84      174.89     15.63 o
  -7   7   3      148.74      155.83     14.64 o
  -6   7   3       19.31       14.06      6.99 o
  -5   7   3        8.03        3.19      6.11 o
  -4   7   3      436.16      385.09     17.10 o
  -3   7   3       90.64       90.67      6.10 o
  -2   7   3      107.36      113.38      6.53 o
  -1   7   3        6.62        8.49      4.39 o
   0   7   3      770.64      773.96     29.73 o
   1   7   3      300.92      265.87     10.06 o
   2   7   3      252.32      239.63     11.00 o
   3   7   3       29.15       34.65      5.45 o
   4   7   3      423.67      408.49     25.08 o
   5   7   3      365.71      354.35     25.08 o
   6   7   3      389.64      335.13     24.84 o
   7   7   3       10.72       20.62     15.23 o
   8   7   3       69.78       72.89     19.69 o
   9   7   3       87.00       93.74     22.73 o
  -8   8   3        3.69        4.69     17.34 o
  -7   8   3       82.09       73.82     18.05 o
  -6   8   3      296.75      280.40     15.81 o
  -5   8   3      204.17      195.04     11.60 o
  -4   8   3       73.15       68.75      6.65 o
  -3   8   3      421.71      404.13     19.77 o
  -2   8   3     1055.80      978.29     38.38 o
  -1   8   3      771.60      730.06     32.54 o
   0   8   3      248.33      229.89     23.69 o
   1   8   3      345.24      353.88     17.22 o
   2   8   3       81.84       89.91      9.04 o
   3   8   3      262.18      238.46     13.42 o
   4   8   3       65.33       55.48     10.78 o
   5   8   3       55.33       59.06     15.47 o
   6   8   3       67.29       81.09     17.11 o
   7   8   3       76.97       81.56     19.69 o
   8   8   3       15.11       22.97     18.51 o
  -7   9   3      139.11      127.26     22.03 o
  -6   9   3       35.20       24.84     17.58 o
  -5   9   3       30.62       46.50     10.35 o
  -4   9   3      189.18      189.09     13.89 o
  -3   9   3      163.96      164.77      9.03 o
  -2   9   3       88.76      102.79      8.42 o
  -1   9   3       13.10       14.48      7.36 o
   0   9   3      302.75      321.08     14.33 o
   1   9   3      377.84      362.11     18.59 o
   2   9   3      241.39      247.51     14.06 o
   3   9   3       49.30       53.47      9.84 o
   4   9   3       67.83       66.07     11.81 o
   5   9   3      191.71      199.10     17.17 o
   6   9   3      101.15      115.39     15.25 o
   7   9   3        9.23       17.34     18.75 o
  -6  10   3       85.21       78.51     20.62 o
  -5  10   3      102.42       82.96     19.92 o
  -4  10   3        0.05        4.96      9.04 o
  -3  10   3      184.54      190.72     16.25 o
  -2  10   3      191.21      187.31     11.91 o
  -1  10   3      246.08      229.62     13.93 o
   0  10   3       27.97       28.23      9.10 o
   1  10   3      116.11      109.39     11.02 o
   2  10   3       30.49       35.01      9.72 o
   3  10   3      164.98      167.54     22.42 o
   4  10   3      115.37      122.81     12.78 o
   5  10   3       14.03        6.72     12.85 o
   6  10   3       36.07       30.55     13.68 o
  -4  11   3       90.22       81.56     22.73 o
  -3  11   3      194.76      206.13     15.50 o
  -2  11   3       38.19       35.40     11.21 o
  -1  11   3       28.12       38.07     10.28 o
   0  11   3       30.96       29.27     10.26 o
   1  11   3      143.93      132.77     13.07 o
   2  11   3       30.99       34.09     10.94 o
   3  11   3      104.47      118.48     13.05 o
   4  11   3      121.83      137.17     13.98 o
  -3 -11   4       14.70       22.03     20.39 o
  -2 -11   4      161.25      138.04     25.31 o
  -1 -11   4       54.26       41.48     19.92 o
   0 -11   4       57.69       83.60     15.78 o
   1 -11   4       13.39       19.41     13.37 o
   2 -11   4      135.58      134.60     15.57 o
   3 -11   4       60.09       63.21     13.92 o
  -5 -10   4       13.24       14.72     13.49 o
  -4 -10   4      182.30      193.91     37.50 o
  -3 -10   4       73.23       54.37     19.22 o
  -2 -10   4       82.21       59.06     18.75 o
  -1 -10   4       32.99       26.41     11.85 o
   0 -10   4      186.42      190.29     28.83 o
   1 -10   4       65.89       81.00     13.79 o
   2 -10   4       99.58       89.35     11.17 o
   3 -10   4       43.47       36.11     11.49 o
   4 -10   4       55.51       77.05     14.00 o
   5 -10   4       73.27       93.20     15.20 o
  -7  -9   4      105.05      108.83     17.56 o
  -6  -9   4      175.87      203.39     19.20 o
  -5  -9   4      101.07      134.36     15.83 o
  -4  -9   4       17.34       15.68     11.45 o
  -3  -9   4       32.59       46.57     11.85 o
  -2  -9   4      151.78      177.56     31.17 o
  -1  -9   4      140.60      132.94     13.97 o
   0  -9   4       80.33       45.12     19.36 o
   1  -9   4       79.31       86.95      9.96 o
   2  -9   4      398.19      429.80     35.02 o
   3  -9   4      204.81      215.07     18.87 o
   4  -9   4       91.63       92.83     12.91 o
   5  -9   4       33.72       36.49     12.09 o
   6  -9   4      127.36      166.78     21.80 o
   7  -9   4      133.86      155.00     27.65 o
  -8  -8   4      189.96      201.17     34.80 o
  -7  -8   4      114.29      107.75     16.31 o
  -6  -8   4       11.57        6.87      8.43 o
  -5  -8   4        0.23       -2.91      7.44 o
  -4  -8   4      410.94      411.44     31.68 o
  -3  -8   4      150.76      148.22     14.33 o
  -2  -8   4       94.59       96.47      9.40 o
  -1  -8   4       58.38       65.32      8.54 o
   0  -8   4      284.85      149.47     87.79 o
   1  -8   4      114.73      128.03      8.22 o
   2  -8   4      173.87      171.94      9.39 o
   3  -8   4       77.32       93.81      8.72 o
   4  -8   4      243.78      275.16     15.20 o
   5  -8   4      150.61      171.53     12.22 o
   6  -8   4       37.56       38.44     12.01 o
   7  -8   4        7.67        7.62     11.43 o
   8  -8   4       42.87       50.70     22.50 o
  -9  -7   4       98.06      124.45     13.60 o
  -8  -7   4        3.85        2.15      9.03 o
  -7  -7   4       53.15       71.08     13.74 o
  -6  -7   4      186.14      204.77     13.32 o
  -5  -7   4      497.82      472.66     15.77 o
  -4  -7   4       47.21       48.46      7.66 o
  -3  -7   4       29.14       38.22      6.83 o
  -2  -7   4      311.74      326.47     21.18 o
  -1  -7   4      811.48      835.93     36.09 o
   0  -7   4      126.30      116.89      7.31 o
   1  -7   4      197.46      185.12      8.47 o
   2  -7   4      592.23      623.93     25.41 o
   3  -7   4      417.58      437.11     21.95 o
   4  -7   4      285.95      295.07     11.43 o
   5  -7   4      121.13      112.77      9.53 o
   6  -7   4      211.19      231.27     15.29 o
   7  -7   4      139.80      148.88     18.88 o
   8  -7   4       63.35       59.61     11.40 o
   9  -7   4       41.77       43.69     13.65 o
 -10  -6   4       34.02       41.45     13.50 o
  -9  -6   4       35.01       39.71     10.34 o
  -8  -6   4      306.36      319.92     15.61 o
  -7  -6   4      259.28      264.18     11.98 o
  -6  -6   4       27.34       15.24      7.18 o
  -5  -6   4      194.66      197.75     17.33 o
  -4  -6   4      333.56      336.05     19.56 o
  -3  -6   4      438.84      449.41     25.33 o
  -2  -6   4      117.89      116.26      6.79 o
  -1  -6   4      255.72      289.16     11.08 o
   0  -6   4      476.86      508.50     35.52 o
   1  -6   4      469.05      465.29     18.06 o
   2  -6   4      361.55      349.21     18.17 o
   3  -6   4      119.08      119.85      7.34 o
   4  -6   4       60.71       60.74      7.50 o
   5  -6   4      116.71      130.53     11.49 o
   6  -6   4      211.89      192.78     14.45 o
   7  -6   4      121.60      104.83     12.54 o
   8  -6   4       52.28       43.67     11.45 o
   9  -6   4      276.19      269.51     28.83 o
 -10  -5   4       43.55       51.20     10.73 o
  -9  -5   4      162.81      191.71     13.51 o
  -8  -5   4       43.43       37.74      8.67 o
  -7  -5   4      155.71      162.04     11.43 o
  -6  -5   4       93.17       89.96      7.56 o
  -5  -5   4      902.62      865.75     32.32 o
  -4  -5   4       23.99       18.93      5.75 o
  -3  -5   4      562.34      587.23     18.01 o
  -2  -5   4      902.64      949.16     28.79 o
  -1  -5   4     1958.04     2030.40     85.74 o
   0  -5   4      256.72      254.70     12.98 o
   1  -5   4      128.62      144.09      5.18 o
   2  -5   4     1286.73     1295.43     29.20 o
   3  -5   4      805.99      751.73     20.31 o
   4  -5   4      861.57      791.22     18.50 o
   5  -5   4      203.15      197.65      7.83 o
   6  -5   4       68.33       79.23      9.67 o
   7  -5   4      268.34      272.56     17.06 o
   8  -5   4      223.73      200.14     22.73 o
   9  -5   4       16.21       10.41     11.24 o
  10  -5   4       19.38       22.77     12.73 o
 -11  -4   4        7.55        3.05     20.15 o
 -10  -4   4        2.15        1.61      9.07 o
  -9  -4   4      202.99      221.89     13.61 o
  -8  -4   4      376.23      412.99     18.85 o
  -7  -4   4      377.69      395.88     16.54 o
  -6  -4   4      193.45      197.04      9.91 o
  -5  -4   4      980.38      990.32     39.24 o
  -4  -4   4      318.33      325.09     23.15 o
  -3  -4   4     1341.99     1337.31     43.42 o
  -2  -4   4      934.57      960.29     41.26 o
  -1  -4   4      242.60      272.42      6.57 o
   0  -4   4     1019.45     1091.31     35.56 o
   1  -4   4      972.81      994.93     37.90 o
   2  -4   4      490.88      488.63      9.45 o
   3  -4   4      163.90      162.60      7.75 o
   4  -4   4      152.27      140.20      6.06 o
   5  -4   4      735.54      662.03     22.90 o
   6  -4   4      449.85      402.37     18.00 o
   7  -4   4       92.60       61.42     19.99 o
   8  -4   4       29.31       22.14     10.07 o
   9  -4   4      401.66      368.23     31.17 o
  10  -4   4       11.84       14.06     12.01 o
 -11  -3   4      121.47      137.55     20.04 o
 -10  -3   4       52.76       56.64     14.76 o
  -9  -3   4      128.04      140.86     10.87 o
  -8  -3   4       33.39       31.40      6.46 o
  -7  -3   4      626.88      613.22     23.68 o
  -6  -3   4      274.88      275.38     10.18 o
  -5  -3   4     2055.85     2059.63     73.47 o
  -4  -3   4      476.83      463.06     14.61 o
  -3  -3   4      357.24      377.07      8.36 o
  -2  -3   4      678.89      730.31     23.09 o
  -1  -3   4     1129.95     1132.69     28.41 o
   0  -3   4       55.60       59.64      2.97 o
   1  -3   4      347.56      381.15     11.70 o
   2  -3   4     1849.07     1991.36     86.06 o
   3  -3   4      671.62      623.37     17.08 o
   4  -3   4      503.20      473.16      8.68 o
   5  -3   4       16.98       17.40      4.17 o
   6  -3   4      146.50      123.19      7.49 o
   7  -3   4      484.99      447.44     12.04 o
   8  -3   4      285.53      260.00     13.51 o
   9  -3   4        4.91        4.23     10.19 o
  10  -3   4       76.38       68.55     13.83 o
  11  -3   4      138.06      123.65     16.99 o
 -11  -2   4       74.31       96.45     15.46 o
 -10  -2   4        5.48        2.03     10.34 o
  -9  -2   4       88.30       99.74     10.24 o
  -8  -2   4      194.08      218.19      9.68 o
  -7  -2   4      214.32      230.91     13.90 o
  -6  -2   4      103.05      110.29      7.81 o
  -5  -2   4      651.12      648.61     25.68 o
  -4  -2   4     1238.90     1204.37     34.33 o
  -3  -2   4      836.40      803.68     14.25 o
  -2  -2   4      755.33      764.19     21.89 o
  -1  -2   4      340.95      332.79     12.51 o
   0  -2   4     3041.49     3143.20     93.98 o
   1  -2   4      948.65      906.83     20.99 o
   2  -2   4      807.94      791.82     15.82 o
   3  -2   4      687.92      774.88     26.35 o
   4  -2   4     1620.54     1642.70     78.43 o
   5  -2   4     1415.38     1427.93     60.36 o
   6  -2   4      820.26      758.78     18.69 o
   7  -2   4       66.37       70.81      6.64 o
   8  -2   4       51.34       38.72      7.95 o
   9  -2   4      473.88      453.55     21.45 o
  10  -2   4       18.70       13.78     11.66 o
  11  -2   4       18.13        6.17     12.54 o
 -11  -1   4      106.99      115.79     15.63 o
 -10  -1   4      333.37      302.85     35.04 o
  -9  -1   4      358.80      369.75     21.80 o
  -8  -1   4       44.98       50.15      6.32 o
  -7  -1   4       60.04       51.88      4.49 o
  -6  -1   4      673.41      689.47     24.00 o
  -5  -1   4      487.97      524.87     12.88 o
  -4  -1   4      171.78      173.74      5.99 o
  -3  -1   4      486.24      480.18     11.18 o
  -2  -1   4     1856.16     1706.97     39.30 o
  -1  -1   4     1577.15     1483.25     29.35 o
   0  -1   4      210.43      203.13      6.75 o
   1  -1   4       25.48       25.35      1.71 o
   2  -1   4     1898.16     1852.22     48.27 o
   3  -1   4       97.17       91.55      4.07 o
   4  -1   4      167.62      178.70      8.54 o
   5  -1   4       31.90       38.53      3.98 o
   6  -1   4      483.23      452.04     12.09 o
   7  -1   4      817.88      764.96     23.09 o
   8  -1   4      148.82      140.86     10.32 o
   9  -1   4       38.79       34.43      8.50 o
  10  -1   4       95.08       93.96     13.75 o
  11  -1   4      115.98      119.94     16.60 o
 -11   0   4      165.11      204.88     18.46 o
 -10   0   4        0.42       -2.93     10.61 o
  -9   0   4       53.72       54.84     11.60 o
  -8   0   4      309.38      350.90     16.14 o
  -7   0   4      403.64      418.14     13.18 o
  -6   0   4       73.52       84.63      4.52 o
  -5   0   4       31.17       25.99      3.13 o
  -4   0   4     1614.51     1617.45     43.10 o
  -3   0   4      582.61      547.25     18.28 o
  -2   0   4      242.09      217.91      4.09 o
  -1   0   4       73.19       69.46      2.65 o
   0   0   4     3754.54     3553.46    108.95 o
   1   0   4      931.10      849.50     33.88 o
   2   0   4     1428.76     1385.98     41.19 o
   3   0   4      408.07      466.53     11.40 o
   4   0   4     2384.12     2585.33    168.51 o
   5   0   4      615.23      616.15     12.60 o
   6   0   4      335.10      319.31     10.63 o
   7   0   4       49.53       46.01      6.89 o
   8   0   4       90.49       88.09     10.80 o
   9   0   4      531.66      522.18     17.29 o
  10   0   4       70.27       67.78     13.51 o
  11   0   4       37.25       38.08     14.15 o
 -11   1   4       89.21       99.41     14.91 o
 -10   1   4      299.04      294.03     19.54 o
  -9   1   4      351.03      337.97     25.78 o
  -8   1   4       43.06       34.51      5.39 o
  -7   1   4       66.47       64.41      4.53 o
  -6   1   4      593.24      640.18     20.64 o
  -5   1   4      698.01      722.55     13.43 o
  -4   1   4      194.87      191.82      5.71 o
  -3   1   4      454.42      471.95     21.13 o
  -2   1   4     1687.13     1625.88     46.99 o
  -1   1   4     1424.46     1301.01     30.18 o
   0   1   4      119.07      122.04      3.04 o
   1   1   4       43.33       41.57      2.76 o
   2   1   4     2000.71     2055.03     53.46 o
   3   1   4       58.23       48.98      3.20 o
   4   1   4      294.63      314.77      7.92 o
   5   1   4       32.28       35.75      4.83 o
   6   1   4      520.46      499.25     12.69 o
   7   1   4      801.85      753.13     19.76 o
   8   1   4      249.05      215.57     13.67 o
   9   1   4       38.20       30.06     13.36 o
  10   1   4      101.68       73.12     19.45 o
  11   1   4      113.04       96.38     15.51 o
 -11   2   4       63.43       80.99     19.33 o
 -10   2   4        4.88       10.08     10.26 o
  -9   2   4       88.63       92.62     10.60 o
  -8   2   4      231.68      227.19     12.60 o
  -7   2   4      192.16      191.54      8.14 o
  -6   2   4       86.99       87.56      5.55 o
  -5   2   4      718.93      691.36     19.48 o
  -4   2   4     1039.10     1002.12     31.23 o
  -3   2   4      773.61      712.92     24.89 o
  -2   2   4      800.64      769.13     22.82 o
  -1   2   4      431.00      412.57     14.88 o
   0   2   4     2939.80     3101.11     87.64 o
   1   2   4      932.62      945.05     25.25 o
   2   2   4      831.65      829.91     13.20 o
   3   2   4      727.27      808.61     12.10 o
   4   2   4     1605.75     1500.22     21.90 o
   5   2   4     1399.93     1322.17     27.80 o
   6   2   4      854.87      821.84     24.61 o
   7   2   4       60.31       64.77      8.45 o
   8   2   4       36.48       32.55      9.12 o
   9   2   4      393.10      368.03     18.07 o
  10   2   4        2.88       11.25     16.41 o
  11   2   4       24.43       15.47     18.98 o
 -11   3   4      114.10      135.55     18.28 o
 -10   3   4       50.75       47.90      7.95 o
  -9   3   4      135.41      139.39      9.51 o
  -8   3   4       39.22       37.39      5.93 o
  -7   3   4      604.06      547.89     20.93 o
  -6   3   4      271.97      245.06     14.08 o
  -5   3   4     2267.87     2121.52     58.58 o
  -4   3   4      506.54      476.80     10.58 o
  -3   3   4      290.93      291.11      8.95 o
  -2   3   4      572.54      571.25     17.14 o
  -1   3   4      974.11      919.40     23.95 o
   0   3   4       20.43       19.64      2.06 o
   1   3   4      301.58      330.30      9.67 o
   2   3   4     1793.59     1912.94     49.22 o
   3   3   4      504.82      518.46     15.75 o
   4   3   4      498.31      497.41      9.92 o
   5   3   4       19.28        9.41      4.36 o
   6   3   4      230.21      199.36     10.92 o
   7   3   4      498.71      466.44     16.14 o
   8   3   4      381.38      343.35     32.34 o
   9   3   4        5.70        4.69     13.36 o
  10   3   4      105.32      104.99     22.03 o
  11   3   4      161.83      161.94     26.01 o
 -11   4   4       14.56       19.49     10.34 o
 -10   4   4        2.89       -1.38      7.60 o
  -9   4   4      192.71      184.46     11.00 o
  -8   4   4      393.96      404.11     21.11 o
  -7   4   4      290.95      278.24     11.16 o
  -6   4   4      161.51      137.47      8.52 o
  -5   4   4      950.37      882.56     30.84 o
  -4   4   4      320.57      302.44      8.42 o
  -3   4   4     1125.75     1060.94     31.25 o
  -2   4   4      854.14      815.23     22.03 o
  -1   4   4      301.96      309.69      5.70 o
   0   4   4     1276.55     1330.23     25.77 o
   1   4   4     1274.10     1331.36     31.75 o
   2   4   4      587.52      591.02     13.90 o
   3   4   4      158.87      176.15      9.15 o
   4   4   4      106.80      104.16      5.39 o
   5   4   4      691.02      630.68     15.82 o
   6   4   4      354.68      343.35     29.76 o
   7   4   4      100.74       90.63      9.45 o
   8   4   4       32.82       29.29     13.83 o
   9   4   4      347.15      380.36     28.83 o
  10   4   4        0.91       -4.22     15.00 o
 -10   5   4       35.57       30.45      8.87 o
  -9   5   4      153.69      152.35     10.46 o
  -8   5   4       46.10       47.01      9.08 o
  -7   5   4      128.75      117.11      8.55 o
  -6   5   4      215.94      203.96     10.31 o
  -5   5   4      899.71      825.80     26.16 o
  -4   5   4       47.44       47.92      3.68 o
  -3   5   4      539.26      550.29     20.70 o
  -2   5   4     1008.52     1024.99     26.31 o
  -1   5   4     1890.34     1884.86     39.69 o
   0   5   4      243.54      227.92      5.52 o
   1   5   4      102.97      113.86      5.30 o
   2   5   4     1185.87     1280.50     44.29 o
   3   5   4      801.94      792.50     44.28 o
   4   5   4      768.43      726.20     34.06 o
   5   5   4      200.09      202.91      9.77 o
   6   5   4      110.73      114.58      9.27 o
   7   5   4      324.55      302.09     23.90 o
   8   5   4      221.18      189.13     22.50 o
   9   5   4       19.86       11.25     14.76 o
  10   5   4       30.66       30.23     19.45 o
 -10   6   4       36.87       40.78     13.75 o
  -9   6   4       54.51       60.00     10.72 o
  -8   6   4      301.33      306.30     22.31 o
  -7   6   4      241.27      216.73     14.07 o
  -6   6   4       17.65       14.13      6.36 o
  -5   6   4      158.00      153.23      9.48 o
  -4   6   4      416.02      415.44     10.38 o
  -3   6   4      425.00      405.86     21.26 o
  -2   6   4      138.22      128.54      5.99 o
  -1   6   4      234.95      245.85      9.10 o
   0   6   4      467.92      477.94     13.87 o
   1   6   4      587.54      571.29     17.45 o
   2   6   4      392.54      429.62     24.47 o
   3   6   4      119.05      116.50      8.56 o
   4   6   4       62.52       61.67      5.62 o
   5   6   4      119.31      133.35     17.58 o
   6   6   4      132.06      149.99     19.45 o
   7   6   4      133.25      121.87     18.51 o
   8   6   4       60.51       60.93     18.28 o
   9   6   4      247.43      256.39     29.06 o
  -9   7   4       95.07       75.23     21.09 o
  -8   7   4        3.07        3.16      8.66 o
  -7   7   4       74.72       74.70     10.87 o
  -6   7   4      255.29      244.86     14.87 o
  -5   7   4      509.40      440.16     18.01 o
  -4   7   4       66.47       67.86      6.68 o
  -3   7   4       38.33       40.15      5.18 o
  -2   7   4      286.89      292.90     13.18 o
  -1   7   4      743.55      764.15     22.73 o
   0   7   4      128.74      117.90      6.59 o
   1   7   4      232.68      207.00     14.12 o
   2   7   4      504.37      533.10     26.39 o
   3   7   4      456.08      450.28     14.55 o
   4   7   4      273.15      284.35     25.43 o
   5   7   4      114.32      111.08     11.99 o
   6   7   4      194.93      187.96     21.56 o
   7   7   4      155.04      136.16     21.56 o
   8   7   4       63.26       70.78     18.75 o
   9   7   4       38.42       24.14     19.45 o
  -8   8   4      142.91      149.29     24.37 o
  -7   8   4      136.09      130.18     12.38 o
  -6   8   4       12.19        6.64      9.26 o
  -5   8   4        2.90        6.31      8.44 o
  -4   8   4      349.33      320.08     13.25 o
  -3   8   4      185.53      159.09      9.42 o
  -2   8   4      116.03      105.02      8.25 o
  -1   8   4       72.11       74.70      8.38 o
   0   8   4      223.62      246.72     26.11 o
   1   8   4      182.48      202.96     12.23 o
   2   8   4      199.69      195.85     12.05 o
   3   8   4       87.51       90.57     10.15 o
   4   8   4      251.85      245.12     21.32 o
   5   8   4      179.48      193.70     22.50 o
   6   8   4       38.31       45.00     12.25 o
   7   8   4        6.89       -1.05     11.88 o
   8   8   4       50.61       42.42     20.39 o
  -7   9   4      114.95      102.88     22.97 o
  -6   9   4      154.42      171.90     15.00 o
  -5   9   4      103.02      102.27     12.51 o
  -4   9   4       18.31       19.49      9.38 o
  -3   9   4       55.35       67.16     10.71 o
  -2   9   4      158.03      184.44     12.32 o
  -1   9   4      111.10      122.80     10.51 o
   0   9   4      103.99       98.41     10.38 o
   1   9   4       98.38      114.63     10.81 o
   2   9   4      369.49      400.66     20.36 o
   3   9   4      204.17      213.06     16.86 o
   4   9   4       90.50       91.24     11.42 o
   5   9   4       28.73       33.60     10.33 o
   6   9   4      113.68      117.07     15.18 o
   7   9   4      118.45      125.94     16.89 o
  -5  10   4       14.30       12.54     10.44 o
  -4  10   4      144.93      134.77     13.18 o
  -3  10   4       71.64       58.72     11.43 o
  -2  10   4       86.56       92.66     15.32 o
  -1  10   4       28.02       32.33      9.11 o
   0  10   4      184.89      195.53     13.79 o
   1  10   4       61.22       62.04     10.13 o
   2  10   4       81.16       80.25     11.46 o
   3  10   4       37.08       34.03     10.20 o
   4  10   4       56.29       69.54     12.07 o
   5  10   4       73.74       69.14     12.73 o
  -3  11   4       21.91       33.24     11.51 o
  -2  11   4      202.86      202.53     24.76 o
  -1  11   4       28.60       36.91     14.25 o
   0  11   4       60.59       59.22     11.09 o
   1  11   4        7.87       12.15      9.77 o
   2  11   4      163.23      153.29     13.92 o
   3  11   4       92.42       98.98     13.38 o
  -1 -11   5       22.67       22.50     20.62 o
   0 -11   5       21.03       26.83     13.42 o
   1 -11   5       36.01       48.98     20.39 o
   2 -11   5       49.26       65.66     13.75 o
  -5 -10   5      114.32      152.33     24.14 o
  -4 -10   5       13.76       15.35     13.26 o
  -3 -10   5       30.49       26.10     12.99 o
  -2 -10   5      155.67      159.36     26.01 o
  -1 -10   5      251.08      224.62     30.47 o
   0 -10   5       23.01       11.84     11.01 o
   1 -10   5        3.28        5.00      8.81 o
   2 -10   5       83.71       80.36     11.54 o
   3 -10   5      148.98      178.53     16.97 o
   4 -10   5      129.68      162.28     46.87 o
   5 -10   5       23.76       30.98     22.15 o
  -6  -9   5        3.98       -7.26     11.73 o
  -5  -9   5       19.06        8.91     12.43 o
  -4  -9   5       71.02       81.79     14.08 o
  -3  -9   5      393.57      447.00     63.86 o
  -2  -9   5       30.63       26.20      8.56 o
  -1  -9   5        4.03        5.32      9.93 o
   0  -9   5       94.99      105.31     13.39 o
   1  -9   5      467.25      508.80     47.45 o
   2  -9   5       78.69       74.38      9.99 o
   3  -9   5       10.59        9.52      9.94 o
   4  -9   5       48.80       56.65     12.21 o
   5  -9   5      130.90      153.33     26.60 o
   6  -9   5       45.58       47.86     13.25 o
  -8  -8   5       75.07       93.27     22.26 o
  -7  -8   5        5.40        7.47     12.91 o
  -6  -8   5      246.71      271.02     20.38 o
  -5  -8   5       82.56       96.96     14.00 o
  -4  -8   5       49.70       47.80     11.85 o
  -3  -8   5       19.58       24.37     10.27 o
  -2  -8   5      306.42      318.49     27.18 o
  -1  -8   5      389.12      392.83     26.11 o
   0  -8   5      162.06      157.70     10.81 o
   1  -8   5      127.02      117.81     10.09 o
   2  -8   5       61.47       69.49     11.02 o
   3  -8   5      234.46      258.93     48.63 o
   4  -8   5       92.61       91.05     12.49 o
   5  -8   5        1.40        0.49      9.67 o
   6  -8   5       28.00       31.44     11.84 o
   7  -8   5       84.11      106.57     22.62 o
  -8  -7   5       41.95       46.43     14.41 o
  -7  -7   5       83.24       86.02     14.75 o
  -6  -7   5      100.02       93.87     10.47 o
  -5  -7   5       68.47       75.67      9.38 o
  -4  -7   5      192.55      215.51     17.49 o
  -3  -7   5      689.56      701.29     42.48 o
  -2  -7   5       26.36       23.18      5.26 o
  -1  -7   5        4.30        8.80      4.92 o
   0  -7   5      302.07      324.84     18.47 o
   1  -7   5     1314.46     1338.39     69.64 o
   2  -7   5        1.32        0.06      4.72 o
   3  -7   5       34.96       20.92      5.42 o
   4  -7   5      261.70      274.31     17.22 o
   5  -7   5      402.03      360.44     28.12 o
   6  -7   5      106.65      115.54     20.39 o
   7  -7   5       13.68        9.84     14.30 o
   8  -7   5        5.29       -4.92     16.17 o
  -9  -6   5       18.23       24.22     12.91 o
  -8  -6   5       15.01        8.04     12.17 o
  -7  -6   5      107.21      101.17     10.79 o
  -6  -6   5      678.70      655.61     48.42 o
  -5  -6   5      132.72      137.56     10.30 o
  -4  -6   5      122.52      126.04      9.03 o
  -3  -6   5       14.29       12.87      4.91 o
  -2  -6   5      483.15      469.03     19.14 o
  -1  -6   5      207.95      204.35      9.00 o
   0  -6   5      116.96      112.40      6.74 o
   1  -6   5        4.48        0.93      3.18 o
   2  -6   5       60.26       63.86      5.67 o
   3  -6   5      384.35      415.09     16.86 o
   4  -6   5      405.81      400.92     15.23 o
   5  -6   5       43.42       37.87      7.29 o
   6  -6   5       35.52       41.39      9.67 o
   7  -6   5       92.17       95.12     12.39 o
   8  -6   5      101.98       88.82     19.22 o
   9  -6   5       14.14       31.40     18.51 o
 -10  -5   5       96.18      120.36     16.91 o
  -9  -5   5      139.11      134.74     16.05 o
  -8  -5   5      118.70      143.79     15.82 o
  -7  -5   5      283.37      294.40     14.41 o
  -6  -5   5      332.22      290.66     21.78 o
  -5  -5   5        5.89        2.43      6.06 o
  -4  -5   5      558.31      554.10     26.20 o
  -3  -5   5     1055.83     1053.03     31.10 o
  -2  -5   5      188.86      195.91      8.86 o
  -1  -5   5       31.12       37.50      3.57 o
   0  -5   5      281.39      323.85     18.64 o
   1  -5   5      820.30      862.97     77.02 o
   2  -5   5      353.07      351.72     14.56 o
   3  -5   5      236.24      237.22     11.59 o
   4  -5   5      428.60      429.34     27.12 o
   5  -5   5      310.87      318.39     15.77 o
   6  -5   5      399.60      378.06     14.50 o
   7  -5   5        1.03        3.03      8.45 o
   8  -5   5      102.60      103.57     16.17 o
   9  -5   5       59.44       49.75     12.17 o
  10  -5   5       91.34       82.73     22.03 o
 -10  -4   5       94.62      104.30     15.87 o
  -9  -4   5      103.89      104.55     10.90 o
  -8  -4   5       20.23       18.58     10.40 o
  -7  -4   5       65.44       67.05      8.47 o
  -6  -4   5      563.94      527.25     40.26 o
  -5  -4   5      183.85      178.91     14.11 o
  -4  -4   5      105.09      100.13      9.24 o
  -3  -4   5      372.66      362.42     11.50 o
  -2  -4   5     1242.36     1314.52     58.19 o
  -1  -4   5      778.78      785.95     48.11 o
   0  -4   5      726.59      733.79     58.83 o
   1  -4   5       87.64      107.86      8.36 o
   2  -4   5      139.51      153.40      9.23 o
   3  -4   5      394.40      382.02     10.93 o
   4  -4   5      811.04      723.23     21.55 o
   5  -4   5       67.63       66.37      5.28 o
   6  -4   5      277.55      238.78     11.76 o
   7  -4   5       48.92       51.48      8.47 o
   8  -4   5      353.10      328.67     31.05 o
   9  -4   5        3.44       -0.34      4.68 o
  10  -4   5       17.26       25.30     12.76 o
 -11  -3   5       29.48       26.95     21.09 o
 -10  -3   5       38.56       48.24     13.33 o
  -9  -3   5       64.21       79.31      9.80 o
  -8  -3   5      173.71      175.43     11.19 o
  -7  -3   5      178.36      172.96     11.20 o
  -6  -3   5       76.10       76.61      7.75 o
  -5  -3   5        9.19       10.45      5.34 o
  -4  -3   5     1595.44     1599.10     71.27 o
  -3  -3   5      683.39      694.94     12.89 o
  -2  -3   5      167.13      162.37      4.44 o
  -1  -3   5      600.94      639.62     12.95 o
   0  -3   5      670.58      635.72     24.18 o
   1  -3   5     1670.87     1685.00     93.42 o
   2  -3   5     1103.31     1121.11     52.28 o
   3  -3   5        2.86        4.90      2.36 o
   4  -3   5       88.01       87.37      5.28 o
   5  -3   5       95.34       99.17      6.15 o
   6  -3   5      383.72      338.83     10.18 o
   7  -3   5       52.05       51.11      8.19 o
   8  -3   5      150.14       51.10     64.68 o
   9  -3   5      100.60      104.98     14.49 o
  10  -3   5      142.58      161.94     17.15 o
 -11  -2   5       50.51       45.54     18.63 o
 -10  -2   5      185.51      210.72     30.94 o
  -9  -2   5      262.99      250.49     38.32 o
  -8  -2   5       60.83       82.17      8.74 o
  -7  -2   5       16.06       27.91      7.42 o
  -6  -2   5      676.01      659.91     16.73 o
  -5  -2   5     1520.17     1509.11     54.15 o
  -4  -2   5      353.73      358.12      9.26 o
  -3  -2   5      123.72      124.50      5.60 o
  -2  -2   5     1179.77     1197.68     32.26 o
  -1  -2   5     1670.55     1682.44     46.11 o
   0  -2   5      574.35      560.02     10.09 o
   1  -2   5      169.57      159.49      5.92 o
   2  -2   5      717.48      678.53     24.83 o
   3  -2   5      628.18      601.44     18.02 o
   4  -2   5      269.07      270.95     10.42 o
   5  -2   5      145.43      138.95      6.86 o
   6  -2   5      411.09      404.62     17.14 o
   7  -2   5      194.74      187.68     10.24 o
   8  -2   5      506.98      486.92     17.58 o
   9  -2   5       31.19       31.31     11.52 o
  10  -2   5        5.19       16.27     12.01 o
  11  -2   5       46.68       40.92     14.49 o
 -11  -1   5        4.66        7.64     12.84 o
 -10  -1   5       10.40       15.17     11.99 o
  -9  -1   5      166.57      184.39     20.15 o
  -8  -1   5      344.04      296.78     15.01 o
  -7  -1   5      329.05      325.70     13.12 o
  -6  -1   5       42.54       43.59      3.86 o
  -5  -1   5      125.59      116.82      6.40 o
  -4  -1   5      707.61      660.11     15.49 o
  -3  -1   5     1389.69     1359.12     45.37 o
  -2  -1   5      211.99      203.41      4.62 o
  -1  -1   5      148.92      164.21      3.80 o
   0  -1   5      331.82      311.42      8.49 o
   1  -1   5     2451.93     2433.84     57.60 o
   2  -1   5       60.49       54.49      2.90 o
   3  -1   5      743.23      758.49     18.90 o
   4  -1   5       78.03       70.35      4.72 o
   5  -1   5      708.43      697.42     31.49 o
   6  -1   5      287.16      288.43     14.14 o
   7  -1   5       71.33       68.89      6.12 o
   8  -1   5       29.01       19.35      7.31 o
   9  -1   5      186.36      192.76     16.64 o
  10  -1   5       11.24       10.42     11.85 o
  11  -1   5       31.35       36.44     14.35 o
 -11   0   5        1.10        1.15     11.71 o
 -10   0   5       62.30       72.46     13.75 o
  -9   0   5      114.78      121.48     14.07 o
  -8   0   5        1.79       -0.13      5.62 o
  -7   0   5       35.07       41.79      4.93 o
  -6   0   5      866.25      792.31     20.27 o
  -5   0   5     1435.87     1333.19     37.71 o
  -4   0   5      161.29      155.23      4.29 o
  -3   0   5       55.12       55.77      3.42 o
  -2   0   5     1051.09     1016.07     31.58 o
  -1   0   5     2139.13     2002.06     65.98 o
   0   0   5       27.01       19.03      2.96 o
   1   0   5       31.57       35.88      2.96 o
   2   0   5     3184.88     3322.59    102.55 o
   3   0   5     2836.88     2986.67     88.34 o
   4   0   5      245.76      269.44      8.69 o
   5   0   5       62.53       59.20      7.27 o
   6   0   5      177.25      160.69     15.66 o
   7   0   5      302.20      294.04     14.87 o
   8   0   5      247.01      218.16     14.44 o
   9   0   5        1.27       -2.65      7.72 o
  10   0   5       29.14       24.35     12.67 o
  11   0   5       73.79       74.69     15.74 o
 -11   1   5        2.31        1.97     11.71 o
 -10   1   5       12.42        9.61     10.88 o
  -9   1   5      173.70      190.82     21.03 o
  -8   1   5      360.55      293.67     16.36 o
  -7   1   5      315.98      319.03     13.98 o
  -6   1   5       71.98       75.92      5.33 o
  -5   1   5      112.25      102.31      4.95 o
  -4   1   5      942.19      912.50     24.47 o
  -3   1   5     1365.91     1233.37     46.35 o
  -2   1   5      224.81      212.37      7.45 o
  -1   1   5      132.62      141.74      4.10 o
   0   1   5      516.25      502.58     12.11 o
   1   1   5     2413.60     2405.27     85.43 o
   2   1   5      100.30       97.35      4.03 o
   3   1   5      737.95      772.59     23.33 o
   4   1   5       54.90       49.05      3.88 o
   5   1   5      635.89      604.70     29.71 o
   6   1   5      219.72      223.24     11.78 o
   7   1   5       73.08       59.57      9.10 o
   8   1   5       49.28       44.15     11.01 o
   9   1   5      218.73      203.79     15.94 o
  10   1   5       15.31       13.83     17.11 o
  11   1   5       33.36       45.39     14.72 o
 -11   2   5       62.35       56.42     15.07 o
 -10   2   5      200.89      210.89     14.94 o
  -9   2   5      259.39      276.58     15.86 o
  -8   2   5       68.26       82.13      7.71 o
  -7   2   5        6.45       14.81      4.79 o
  -6   2   5      635.38      594.96     24.10 o
  -5   2   5     1213.50     1161.53     42.45 o
  -4   2   5      268.17      262.96      9.68 o
  -3   2   5       91.86       92.47      4.90 o
  -2   2   5     1350.19     1333.55     40.97 o
  -1   2   5     1561.04     1466.82     46.55 o
   0   2   5      623.37      617.03     25.40 o
   1   2   5      159.24      166.81      6.42 o
   2   2   5      691.96      685.20     34.89 o
   3   2   5      681.57      659.23     17.88 o
   4   2   5      322.41      330.89     13.05 o
   5   2   5      162.36      159.00      7.08 o
   6   2   5      409.83      409.51     36.37 o
   7   2   5      197.52      205.82     12.67 o
   8   2   5      437.72      406.69     17.28 o
   9   2   5       43.87       45.93     17.58 o
  10   2   5        2.37        5.86     15.00 o
  11   2   5       39.88       22.73     20.15 o
 -11   3   5       15.43       10.76     10.73 o
 -10   3   5       36.80       38.59      9.86 o
  -9   3   5       59.73       56.72      7.89 o
  -8   3   5      157.39      145.08      9.36 o
  -7   3   5      165.59      156.49      9.13 o
  -6   3   5       85.23       81.69      6.16 o
  -5   3   5       20.52       20.36      4.03 o
  -4   3   5     1906.19     1843.09     66.45 o
  -3   3   5      917.50      920.20     27.81 o
  -2   3   5      163.60      152.67      4.41 o
  -1   3   5      582.12      591.87     17.23 o
   0   3   5      848.70      822.54     37.28 o
   1   3   5     1744.83     1664.48     65.96 o
   2   3   5     1053.10     1035.52     30.92 o
   3   3   5        2.52        3.61      2.42 o
   4   3   5       66.85       66.48      4.58 o
   5   3   5      118.71      126.82     14.98 o
   6   3   5      373.67      315.13     12.49 o
   7   3   5       66.88       74.11      9.02 o
   8   3   5      147.97      126.79     18.75 o
   9   3   5      106.66      108.98     20.62 o
  10   3   5      134.06      154.44     24.84 o
 -10   4   5      131.36      135.75     14.93 o
  -9   4   5      109.28      123.51      9.87 o
  -8   4   5       13.36       10.30      6.83 o
  -7   4   5       65.62       66.25      6.69 o
  -6   4   5      557.15      504.57     13.71 o
  -5   4   5      118.30      102.26      6.61 o
  -4   4   5       76.53       66.16      6.18 o
  -3   4   5      311.65      276.01      8.96 o
  -2   4   5     1046.32     1023.65     24.93 o
  -1   4   5      655.49      639.54     19.76 o
   0   4   5      615.80      615.28     22.60 o
   1   4   5       96.74      112.47      6.42 o
   2   4   5       93.75       94.16      6.44 o
   3   4   5      547.50      562.61     26.36 o
   4   4   5      842.97      823.40     30.24 o
   5   4   5       69.89       69.09      6.40 o
   6   4   5      243.88      226.25     10.75 o
   7   4   5       72.51       63.28     15.00 o
   8   4   5      322.07      301.38     25.55 o
   9   4   5        1.61        6.33     14.53 o
  10   4   5       13.57       11.01     16.87 o
 -10   5   5       90.88      103.14     10.86 o
  -9   5   5      128.50      134.85     10.91 o
  -8   5   5      118.62      125.91      9.72 o
  -7   5   5      310.47      295.00     15.89 o
  -6   5   5      331.43      283.20     12.72 o
  -5   5   5       18.88       17.34      5.06 o
  -4   5   5      569.75      506.26     16.58 o
  -3   5   5     1321.29     1283.52     46.30 o
  -2   5   5      161.82      150.36      6.41 o
  -1   5   5       26.63       30.20      3.24 o
   0   5   5      220.65      234.76      6.41 o
   1   5   5      835.30      869.53     33.22 o
   2   5   5      233.38      253.47     10.96 o
   3   5   5      248.91      249.85     16.19 o
   4   5   5      402.50      377.37     32.05 o
   5   5   5      362.38      373.67     28.47 o
   6   5   5      426.96      441.01     18.97 o
   7   5   5        0.53        9.84     14.06 o
   8   5   5       95.84       71.24     17.34 o
   9   5   5       51.23       61.40     20.15 o
  10   5   5      110.12      132.65     23.67 o
  -9   6   5       23.22       18.45      8.60 o
  -8   6   5       23.75       13.05      9.28 o
  -7   6   5       99.60       99.66     10.64 o
  -6   6   5      621.31      555.87     36.34 o
  -5   6   5       97.88       97.78      8.58 o
  -4   6   5       93.39       98.86      7.71 o
  -3   6   5       18.12       16.87      4.03 o
  -2   6   5      384.22      354.61     18.05 o
  -1   6   5      238.92      227.02      7.75 o
   0   6   5      137.95      133.88     11.37 o
   1   6   5        3.17        1.39      5.28 o
   2   6   5       65.09       76.31      8.17 o
   3   6   5      453.83      438.45     20.60 o
   4   6   5      427.79      430.66     24.56 o
   5   6   5       36.90       31.95      7.97 o
   6   6   5       15.02       16.30     10.44 o
   7   6   5       93.35      122.67     14.00 o
   8   6   5      107.44       90.93     19.22 o
   9   6   5        8.87        0.23     15.70 o
  -8   7   5       49.60       51.41     11.34 o
  -7   7   5       63.07       55.24     10.80 o
  -6   7   5      106.13      113.94     12.01 o
  -5   7   5       80.78       80.43     10.69 o
  -4   7   5      169.02      174.34     16.62 o
  -3   7   5      690.74      619.88     30.16 o
  -2   7   5       44.55       36.84      6.03 o
  -1   7   5        9.45       10.69      6.32 o
   0   7   5      325.91      334.58     13.23 o
   1   7   5     1204.58     1221.14     70.46 o
   2   7   5       18.29       28.46      7.58 o
   3   7   5       28.82       16.44      7.10 o
   4   7   5      244.00      244.38     13.61 o
   5   7   5      369.92      368.73     31.84 o
   6   7   5      120.32      132.55     14.99 o
   7   7   5        9.69        8.92     11.72 o
   8   7   5       10.20       10.43     12.76 o
  -8   8   5       87.21       87.69     12.96 o
  -7   8   5       14.88       26.47     10.81 o
  -6   8   5      234.58      232.89     16.15 o
  -5   8   5       87.05       88.76     13.85 o
  -4   8   5       73.66       74.50     10.43 o
  -3   8   5       26.63       22.32     11.35 o
  -2   8   5      305.74      302.38     15.40 o
  -1   8   5      375.60      384.94     32.89 o
   0   8   5      194.61      190.63     11.62 o
   1   8   5      111.23       84.79      9.55 o
   2   8   5       93.98      105.53     10.41 o
   3   8   5      201.57      202.79     13.09 o
   4   8   5       84.43       89.91     10.63 o
   5   8   5        0.47       -0.58      9.14 o
   6   8   5       49.54       49.40     10.67 o
   7   8   5       72.39       79.32     15.46 o
  -6   9   5        5.57        8.82     10.82 o
  -5   9   5       18.53       32.71     10.27 o
  -4   9   5       95.50       92.62     12.27 o
  -3   9   5      318.86      300.70     21.62 o
  -2   9   5       44.91       32.88     12.26 o
  -1   9   5        1.13        3.19      7.72 o
   0   9   5      128.26      154.62     11.92 o
   1   9   5      381.31      369.50     30.90 o
   2   9   5      127.59      124.68     11.82 o
   3   9   5        7.04        8.83      8.73 o
   4   9   5       47.34       55.94     11.09 o
   5   9   5      125.81      145.92     13.93 o
   6   9   5       59.15       57.53     12.39 o
  -5  10   5      145.10      144.20     14.50 o
  -4  10   5       25.61       29.15     11.47 o
  -3  10   5       28.68       25.70     10.96 o
  -2  10   5      171.77      167.50     17.64 o
  -1  10   5      275.48      289.92     48.51 o
   0  10   5       25.67       12.69      9.37 o
   1  10   5        3.26        6.28      9.17 o
   2  10   5       90.55       83.65     11.79 o
   3  10   5      151.08      173.31     14.43 o
   4  10   5      127.98      144.30     14.26 o
   5  10   5       24.55       22.44     11.34 o
  -2  11   5       32.66       23.23     15.06 o
  -1  11   5       15.84        7.27     13.84 o
   0  11   5        5.84        2.56     13.47 o
   1  11   5       41.82       46.90     11.79 o
   2  11   5       58.29       54.56     12.23 o
  -4 -10   6       25.49       35.86     20.15 o
  -3 -10   6       75.60       68.76     13.61 o
  -2 -10   6       12.30        7.97     17.81 o
  -1 -10   6        3.18       -5.26     11.61 o
   0 -10   6       83.33       76.32     14.72 o
   1 -10   6       55.47       32.52     20.95 o
   2 -10   6        9.32        4.43     11.28 o
   3 -10   6       15.29       20.17     11.81 o
   4 -10   6       66.99       93.50     15.94 o
  -6  -9   6       25.59       29.29     20.39 o
  -5  -9   6      110.66      129.26     17.38 o
  -4  -9   6      100.09      120.44     15.61 o
  -3  -9   6       67.70       70.23     13.41 o
  -2  -9   6       59.66       73.05     10.30 o
  -1  -9   6      137.21      131.16     14.90 o
   0  -9   6      123.05      139.65     12.86 o
   1  -9   6        3.30        2.99      5.43 o
   2  -9   6       68.67       80.83     11.15 o
   3  -9   6      142.70      180.54     36.56 o
   4  -9   6       74.97       80.38     13.58 o
   5  -9   6        4.61        1.77     11.42 o
   6  -9   6       29.66       30.90     12.67 o
  -7  -8   6      228.91      275.32     23.06 o
  -6  -8   6       79.22      101.14     23.08 o
  -5  -8   6       16.69       29.06     12.93 o
  -4  -8   6       38.24       46.62     12.18 o
  -3  -8   6      104.00      116.77     10.75 o
  -2  -8   6      143.02      147.21     11.55 o
  -1  -8   6       57.11       61.01      7.21 o
   0  -8   6       20.57       22.96      7.79 o
   1  -8   6       86.23       55.61     16.61 o
   2  -8   6       83.03       72.89      9.41 o
   3  -8   6        0.46       -2.07      8.94 o
   4  -8   6       14.25       16.95     10.51 o
   5  -8   6       89.35      131.84     15.08 o
   6  -8   6      161.88      195.87     25.08 o
   7  -8   6       15.03       13.21     12.67 o
  -8  -7   6       31.64       37.64     14.75 o
  -7  -7   6       70.72       87.67     16.41 o
  -6  -7   6       23.85       18.74     12.25 o
  -5  -7   6      191.16      191.27     29.18 o
  -4  -7   6      104.95       91.95     12.50 o
  -3  -7   6      242.66      243.75     24.31 o
  -2  -7   6      215.85      236.13     12.72 o
  -1  -7   6      422.43      486.18     40.86 o
   0  -7   6      118.57      116.98     12.79 o
   1  -7   6       12.53       11.27      5.60 o
   2  -7   6      149.52      164.97     12.09 o
   3  -7   6      270.58      318.47     31.76 o
   4  -7   6       88.07       91.63     18.98 o
   5  -7   6       11.05        9.14     13.83 o
   6  -7   6       40.13       24.14     17.34 o
   7  -7   6       49.41       46.40     19.22 o
   8  -7   6       49.32       56.01     21.09 o
  -9  -6   6       24.17       28.12     21.33 o
  -8  -6   6       85.92       99.16     22.38 o
  -7  -6   6      132.88      144.52     15.77 o
  -6  -6   6       87.10       91.08     10.02 o
  -5  -6   6       12.65       13.22      7.45 o
  -4  -6   6      135.89      148.05     13.00 o
  -3  -6   6      331.06      323.38     10.67 o
  -2  -6   6      345.69      330.38     12.25 o
  -1  -6   6       20.20       24.97      5.09 o
   0  -6   6      130.81      158.94     14.88 o
   1  -6   6      193.06      224.61     21.78 o
   2  -6   6      455.33      408.95     18.97 o
   3  -6   6      174.07      146.31     12.67 o
   4  -6   6       93.83       92.10     11.90 o
   5  -6   6      111.67       91.17     17.34 o
   6  -6   6      129.13      126.08     21.33 o
   7  -6   6       42.27       42.42     18.05 o
   8  -6   6       17.63       24.14     16.87 o
   9  -6   6      169.64      178.58     27.19 o
  -9  -5   6       17.36       21.09     12.87 o
  -8  -5   6       61.46       66.20     13.61 o
  -7  -5   6       46.66       52.88      9.32 o
  -6  -5   6      385.85      382.44     19.38 o
  -5  -5   6       71.14       76.76      8.43 o
  -4  -5   6      190.85      191.13     15.94 o
  -3  -5   6      565.36      555.53     18.02 o
  -2  -5   6      708.05      763.28     42.44 o
  -1  -5   6      858.17      924.21     49.88 o
   0  -5   6      568.69      610.48     60.54 o
   1  -5   6       33.99       40.52      5.68 o
   2  -5   6      543.04      627.61     87.55 o
   3  -5   6      702.26      689.38     49.97 o
   4  -5   6       34.62       35.77      6.33 o
   5  -5   6      371.90      364.81     13.30 o
   6  -5   6       81.12       69.37     16.17 o
   7  -5   6       45.51       42.18     16.87 o
   8  -5   6       20.68       33.04     17.81 o
   9  -5   6       41.13       46.64     19.92 o
 -10  -4   6        3.42        6.80     13.42 o
  -9  -4   6        3.37       10.14     11.09 o
  -8  -4   6      222.06      226.95     18.97 o
  -7  -4   6      110.34      107.02     10.35 o
  -6  -4   6       27.74       30.75      7.40 o
  -5  -4   6       10.04        5.03      5.93 o
  -4  -4   6      413.72      404.03     20.16 o
  -3  -4   6      472.89      465.11     19.73 o
  -2  -4   6      500.92      530.80     27.79 o
  -1  -4   6       16.44       12.43      3.58 o
   0  -4   6      569.65      594.07     54.51 o
   1  -4   6      247.93      264.13     29.89 o
   2  -4   6      843.52      889.48     70.39 o
   3  -4   6      925.43      927.62     46.08 o
   4  -4   6     1206.37     1143.54     33.00 o
   5  -4   6      135.26      138.16      9.13 o
   6  -4   6      150.22      167.79     10.70 o
   7  -4   6      135.94      137.58     23.08 o
   8  -4   6       48.33       51.73     11.78 o
   9  -4   6       45.10       54.37     19.22 o
  10  -4   6       42.80       47.81     20.62 o
 -10  -3   6      159.48      192.27     20.62 o
  -9  -3   6       36.03       26.80     12.57 o
  -8  -3   6       44.38       66.02     11.71 o
  -7  -3   6       13.89       17.80      7.75 o
  -6  -3   6      635.22      592.98     35.86 o
  -5  -3   6      350.07      344.73     12.65 o
  -4  -3   6      946.89      877.71     28.20 o
  -3  -3   6      108.31      119.84      5.96 o
  -2  -3   6       90.55       97.02      4.22 o
  -1  -3   6      244.13      224.61     10.34 o
   0  -3   6      167.75      155.60      5.46 o
   1  -3   6       56.54       62.90      4.65 o
   2  -3   6      871.46      917.36     38.72 o
   3  -3   6      684.62      709.91     25.13 o
   4  -3   6      858.19      813.55     16.40 o
   5  -3   6      652.76      673.10     18.98 o
   6  -3   6      184.36      182.62     11.21 o
   7  -3   6      157.51      132.45     10.31 o
   8  -3   6       59.89       73.78     11.81 o
   9  -3   6       43.38       44.73     12.31 o
  10  -3   6        3.38        8.04      7.11 o
 -10  -2   6       20.11       19.89     12.34 o
  -9  -2   6       18.70       14.34     11.60 o
  -8  -2   6      151.33      175.29     14.98 o
  -7  -2   6      261.92      252.37     15.73 o
  -6  -2   6       34.43       26.13      6.04 o
  -5  -2   6      422.74      417.07     11.40 o
  -4  -2   6      573.34      528.10     21.89 o
  -3  -2   6     1116.35     1075.55     31.04 o
  -2  -2   6      542.05      532.31     14.94 o
  -1  -2   6       86.62       82.32      4.41 o
   0  -2   6      447.75      413.24     15.07 o
   1  -2   6     1493.80     1387.99     28.91 o
   2  -2   6      177.70      179.64      3.56 o
   3  -2   6      232.65      239.83      8.08 o
   4  -2   6      799.26      793.70     23.68 o
   5  -2   6      297.23      286.38      8.17 o
   6  -2   6      328.81      317.71     12.11 o
   7  -2   6       47.32       59.21      8.34 o
   8  -2   6       65.92       50.87      8.86 o
   9  -2   6        3.00        2.64      8.56 o
  10  -2   6        8.67        6.33     12.16 o
 -10  -1   6      114.20      135.41     15.40 o
  -9  -1   6      289.58      280.98     19.05 o
  -8  -1   6       34.98       25.90      8.78 o
  -7  -1   6        0.16        3.12      5.91 o
  -6  -1   6      139.24      121.35      8.12 o
  -5  -1   6      595.61      563.40     17.73 o
  -4  -1   6      474.65      412.42     16.12 o
  -3  -1   6       71.32       78.29      3.87 o
  -2  -1   6      146.58      140.02      4.74 o
  -1  -1   6     1129.33     1087.42     33.15 o
   0  -1   6      724.51      668.87     21.05 o
   1  -1   6       58.43       59.85      4.56 o
   2  -1   6       22.62       34.58      2.87 o
   3  -1   6      432.82      435.21     13.54 o
   4  -1   6     1135.32     1156.85     48.27 o
   5  -1   6        1.96       -2.06      3.38 o
   6  -1   6       55.09       61.96      4.99 o
   7  -1   6      239.54      230.02      9.94 o
   8  -1   6      357.41      330.60     14.63 o
   9  -1   6       19.09       10.82     11.09 o
  10  -1   6        1.07       -1.87     12.01 o
 -11   0   6      185.91      214.52     19.35 o
 -10   0   6       21.80       24.77     12.99 o
  -9   0   6       13.50        7.93      8.94 o
  -8   0   6       75.90       75.20     10.14 o
  -7   0   6      534.38      519.63     26.28 o
  -6   0   6       47.47       50.95      4.73 o
  -5   0   6      291.95      276.97      8.78 o
  -4   0   6      142.54      144.49      8.33 o
  -3   0   6     1383.00     1437.46     46.80 o
  -2   0   6      235.23      230.41      8.02 o
  -1   0   6      408.16      374.11     10.73 o
   0   0   6        9.00        8.51      2.13 o
   1   0   6     2628.02     2574.61     95.66 o
   2   0   6      214.25      220.91     11.24 o
   3   0   6      103.76       99.23      5.04 o
   4   0   6      174.89      160.91      8.40 o
   5   0   6       42.79       43.75      6.05 o
   6   0   6      290.64      292.36     18.81 o
   7   0   6      101.66       91.57      6.94 o
   8   0   6       11.32       13.14      9.18 o
   9   0   6       42.11       39.14      9.37 o
  10   0   6      100.67       96.37     14.81 o
 -10   1   6      113.19      111.84     12.64 o
  -9   1   6      261.13      255.74     15.59 o
  -8   1   6       22.72       18.31      8.20 o
  -7   1   6        3.53        5.12      4.06 o
  -6   1   6      198.28      183.01      7.69 o
  -5   1   6      703.19      660.64     21.22 o
  -4   1   6      491.51      433.86     14.03 o
  -3   1   6       71.74       73.16      3.77 o
  -2   1   6       62.47       65.10      3.58 o
  -1   1   6     1235.65     1192.50     38.72 o
   0   1   6      624.19      561.38     15.97 o
   1   1   6       56.61       66.34      4.22 o
   2   1   6       14.70       18.21      3.86 o
   3   1   6      521.18      513.16     24.13 o
   4   1   6     1012.81     1052.59     44.68 o
   5   1   6        5.59        5.13      3.75 o
   6   1   6       37.70       39.00      5.51 o
   7   1   6      247.98      245.74     19.18 o
   8   1   6      341.42      371.40     37.99 o
   9   1   6       12.01        4.22     15.23 o
  10   1   6        1.92        7.27     17.58 o
 -10   2   6       13.37        5.36      9.96 o
  -9   2   6       11.25       10.81      9.22 o
  -8   2   6      192.88      189.60     12.68 o
  -7   2   6      308.06      295.52     10.00 o
  -6   2   6       12.94       13.56      4.80 o
  -5   2   6      392.65      387.49      8.62 o
  -4   2   6      491.57      442.04     19.88 o
  -3   2   6     1087.69     1058.04     44.50 o
  -2   2   6      485.31      465.48     16.49 o
  -1   2   6       84.19       81.23      3.56 o
   0   2   6      360.41      331.75     14.85 o
   1   2   6     1485.13     1450.65     38.25 o
   2   2   6      180.94      174.84      9.34 o
   3   2   6      238.43      240.56     11.19 o
   4   2   6      793.18      789.84     30.74 o
   5   2   6      439.72      429.43     14.88 o
   6   2   6      350.60      368.02     23.33 o
   7   2   6       46.49       61.39      6.86 o
   8   2   6       48.64       55.64     11.01 o
   9   2   6        2.53       -3.83      9.19 o
  10   2   6       14.48      -10.08     17.11 o
 -10   3   6      162.81      166.23     14.41 o
  -9   3   6       47.81       48.68     10.52 o
  -8   3   6       57.51       46.66      7.47 o
  -7   3   6       10.76       11.64      6.23 o
  -6   3   6      616.10      552.85     22.43 o
  -5   3   6      457.21      445.03     18.64 o
  -4   3   6      958.34      879.29     42.42 o
  -3   3   6      118.43      126.22      5.78 o
  -2   3   6       51.43       47.54      3.73 o
  -1   3   6      325.23      282.38      8.66 o
   0   3   6      116.99      108.72      7.75 o
   1   3   6       54.71       61.62      5.30 o
   2   3   6      854.86      844.56     43.34 o
   3   3   6      622.44      658.49     25.29 o
   4   3   6      649.06      621.11     33.61 o
   5   3   6      616.91      653.05     25.17 o
   6   3   6      193.76      198.42     16.01 o
   7   3   6      201.58      193.26     30.12 o
   8   3   6       62.50       91.20     12.73 o
   9   3   6       38.82       60.27     13.83 o
  10   3   6        4.73        5.17     12.42 o
 -10   4   6        6.59        1.55     10.50 o
  -9   4   6        8.04        3.70      9.51 o
  -8   4   6      204.19      208.36     11.76 o
  -7   4   6      103.00      105.59      9.07 o
  -6   4   6       18.10       22.94      5.62 o
  -5   4   6       18.99       20.57      4.72 o
  -4   4   6      380.88      358.08     20.67 o
  -3   4   6      341.39      338.15     17.15 o
  -2   4   6      523.92      505.66     15.64 o
  -1   4   6       13.46       10.21      3.01 o
   0   4   6      609.61      613.40     34.16 o
   1   4   6      253.08      256.29      9.23 o
   2   4   6     1055.28     1061.67     51.15 o
   3   4   6      917.77      921.95     55.51 o
   4   4   6     1169.54     1103.95    102.55 o
   5   4   6      182.79      186.63     11.40 o
   6   4   6      153.11      181.37     20.65 o
   7   4   6      132.97      135.27     24.61 o
   8   4   6       42.05       52.80     12.43 o
   9   4   6       48.38       53.41     12.84 o
  10   4   6       33.95       55.04     14.65 o
  -9   5   6       27.98       25.92      8.71 o
  -8   5   6       69.54       68.53      9.04 o
  -7   5   6       62.22       65.11      8.41 o
  -6   5   6      313.44      309.80     17.42 o
  -5   5   6      122.62      120.57      7.78 o
  -4   5   6      204.23      196.43     10.15 o
  -3   5   6      590.42      524.04     22.09 o
  -2   5   6      836.17      801.28     42.28 o
  -1   5   6      834.00      802.62     39.01 o
   0   5   6      614.88      625.98     30.88 o
   1   5   6       31.26       42.68      6.44 o
   2   5   6      565.04      553.17     43.27 o
   3   5   6      556.16      531.37     23.33 o
   4   5   6        9.76        6.53      6.69 o
   5   5   6      344.18      353.69     29.67 o
   6   5   6       93.53      104.99     10.61 o
   7   5   6       48.62       49.38     10.10 o
   8   5   6       22.65       32.76     12.17 o
   9   5   6       50.93       67.10     14.75 o
  -9   6   6       37.44       30.35      9.43 o
  -8   6   6       79.33       80.56     10.01 o
  -7   6   6      148.23      153.40     10.70 o
  -6   6   6       94.58       87.30     10.71 o
  -5   6   6       21.90       26.00      8.86 o
  -4   6   6      124.92      118.73     10.95 o
  -3   6   6      214.53      201.20     12.85 o
  -2   6   6      343.63      325.28     15.49 o
  -1   6   6       19.40       16.15      6.34 o
   0   6   6      174.82      193.36     11.06 o
   1   6   6      145.06      147.30     13.95 o
   2   6   6      541.17      550.99     25.80 o
   3   6   6      155.81      137.32     10.21 o
   4   6   6       91.17       93.95     11.81 o
   5   6   6      144.85      149.63     11.74 o
   6   6   6      134.10      140.06     12.02 o
   7   6   6       56.70       52.43     10.88 o
   8   6   6       21.21       21.90     12.18 o
   9   6   6      166.71      188.03     28.36 o
  -8   7   6       22.22       30.66     11.01 o
  -7   7   6       74.80       74.93     13.24 o
  -6   7   6       15.56       11.87      9.60 o
  -5   7   6      219.13      200.82     23.25 o
  -4   7   6      102.29       90.50     21.21 o
  -3   7   6      239.41      213.29     16.73 o
  -2   7   6      293.79      266.38     14.65 o
  -1   7   6      372.13      371.17     19.92 o
   0   7   6      117.89      111.93      9.57 o
   1   7   6       17.89       19.18      7.13 o
   2   7   6      171.33      201.80     12.44 o
   3   7   6      242.80      249.44     13.75 o
   4   7   6      125.20      130.10     11.31 o
   5   7   6       18.49       17.22      9.38 o
   6   7   6       34.75       35.84     10.20 o
   7   7   6       50.33       61.58     11.92 o
   8   7   6       41.03       55.59     12.69 o
  -7   8   6      240.86      242.27     24.54 o
  -6   8   6       62.89       62.17     12.22 o
  -5   8   6       17.07       20.49     10.08 o
  -4   8   6       51.20       43.00     13.42 o
  -3   8   6      118.29      117.54     15.32 o
  -2   8   6      108.07       95.69     18.16 o
  -1   8   6       54.18       50.75      8.68 o
   0   8   6       33.90       47.71      8.92 o
   1   8   6       97.64       87.90     10.24 o
   2   8   6       84.31       76.72      9.89 o
   3   8   6        1.92        3.41      8.62 o
   4   8   6       11.28       16.78      9.22 o
   5   8   6      105.69      108.86     12.40 o
   6   8   6      135.89      149.42     14.17 o
   7   8   6       20.50       12.46     11.23 o
  -6   9   6       24.20       26.06     11.82 o
  -5   9   6      111.19      110.69     13.51 o
  -4   9   6       78.44       77.23     11.92 o
  -3   9   6       63.20       61.63     14.58 o
  -2   9   6       64.58       72.01     13.98 o
  -1   9   6      134.05      141.72     16.56 o
   0   9   6      127.89      125.46     11.67 o
   1   9   6        4.34        1.73      8.83 o
   2   9   6       52.61       53.70     10.22 o
   3   9   6      151.11      173.68     17.73 o
   4   9   6       76.35       75.48     11.74 o
   5   9   6        7.69       10.45     10.02 o
   6   9   6       24.59       26.51     11.85 o
  -4  10   6       13.39       12.23     11.09 o
  -3  10   6      102.79      105.32     17.07 o
  -2  10   6        8.79       11.40     13.34 o
  -1  10   6        5.83       16.08     13.75 o
   0  10   6       77.02       74.85     15.66 o
   1  10   6       44.65       42.61     11.21 o
   2  10   6        6.14       11.64     10.19 o
   3  10   6       10.05        5.86     10.26 o
   4  10   6       64.86       74.55     13.18 o
  -2 -10   7       40.80       23.90     19.45 o
  -1 -10   7      123.09      127.40     17.12 o
   0 -10   7       21.84       15.69     12.07 o
   1 -10   7       50.37       51.41     14.40 o
   2 -10   7        2.06       10.95     12.04 o
  -5  -9   7        3.73       12.66     18.05 o
  -4  -9   7       97.98      113.74     19.57 o
  -3  -9   7       47.48       54.02     12.38 o
  -2  -9   7       73.71       71.88     14.33 o
  -1  -9   7       29.84       21.10     12.42 o
   0  -9   7       12.49        5.88     11.66 o
   1  -9   7       90.93      107.53     11.50 o
   2  -9   7      186.51      210.87     26.45 o
   3  -9   7        2.31        0.78     10.85 o
   4  -9   7       12.79       23.62     12.97 o
   5  -9   7       78.58       96.35     15.72 o
  -6  -8   7       82.51       90.15     15.66 o
  -5  -8   7       93.59      127.18     18.75 o
  -4  -8   7       65.77       60.02     13.24 o
  -3  -8   7        4.67        0.23      8.31 o
  -2  -8   7      223.88      244.11     23.73 o
  -1  -8   7      137.67      153.74     15.83 o
   0  -8   7      281.05      282.72     29.79 o
   1  -8   7       64.00       79.24      9.70 o
   2  -8   7       25.41       26.37      8.90 o
   3  -8   7       62.72       95.56     19.45 o
   4  -8   7       61.19       58.94     13.42 o
   5  -8   7       88.52      109.92     15.83 o
   6  -8   7       42.93       43.94     13.80 o
  -7  -7   7       53.20       52.42     18.75 o
  -6  -7   7        9.10        9.97     11.93 o
  -5  -7   7       44.11       54.15     13.14 o
  -4  -7   7      137.24      158.05     15.30 o
  -3  -7   7       58.36       51.93      8.82 o
  -2  -7   7      210.53      234.26     19.92 o
  -1  -7   7       39.81       41.84      8.25 o
   0  -7   7       62.51       73.31     10.32 o
   1  -7   7       68.21       86.69     14.36 o
   2  -7   7      311.73      353.64     37.51 o
   3  -7   7       16.07       14.76     13.36 o
   4  -7   7       56.19       19.69     15.00 o
   5  -7   7       44.95       46.64     18.75 o
   6  -7   7       51.05       33.51     19.22 o
   7  -7   7       47.14       60.46     19.69 o
  -8  -6   7       10.36       12.89     13.75 o
  -7  -6   7       15.40       30.11     12.54 o
  -6  -6   7      273.26      295.50     20.63 o
  -5  -6   7      464.53      487.76     22.26 o
  -4  -6   7      230.60      238.58     16.63 o
  -3  -6   7       79.05       84.43      9.19 o
  -2  -6   7      313.03      304.50     22.17 o
  -1  -6   7      124.65      149.19     10.69 o
   0  -6   7      299.50      329.35     27.10 o
   1  -6   7       78.73       66.91     10.94 o
   2  -6   7       31.40       43.90     10.52 o
   3  -6   7      266.03      254.28     25.08 o
   4  -6   7      144.33      141.32     20.86 o
   5  -6   7      103.32       92.81     18.28 o
   6  -6   7       32.67       23.20     15.70 o
   7  -6   7       20.56       18.75     17.58 o
   8  -6   7       50.08       46.40     20.62 o
  -9  -5   7       27.92       18.18     13.29 o
  -8  -5   7       47.77       56.05     13.85 o
  -7  -5   7      294.53      290.76     16.04 o
  -6  -5   7       10.45       13.30      8.07 o
  -5  -5   7       37.00       38.24      8.13 o
  -4  -5   7       48.56       51.98      6.71 o
  -3  -5   7      111.28      109.77      7.46 o
  -2  -5   7       19.00       22.11      3.98 o
  -1  -5   7       66.93       60.83      5.49 o
   0  -5   7       50.39       61.55      7.82 o
   1  -5   7      406.37      475.69     56.33 o
   2  -5   7       21.50       10.74      7.51 o
   3  -5   7       20.65       17.93      8.12 o
   4  -5   7        4.44        0.47      7.87 o
   5  -5   7      378.05      397.71     29.29 o
   6  -5   7       99.14       93.74     18.05 o
   7  -5   7       50.13       51.09     16.87 o
   8  -5   7       11.58        3.98     15.47 o
   9  -5   7        4.31       27.19     19.45 o
  -9  -4   7      178.82      194.61     22.62 o
  -8  -4   7       24.75       16.17     12.35 o
  -7  -4   7       26.71       23.27      8.82 o
  -6  -4   7      115.02      108.41      9.91 o
  -5  -4   7      602.93      580.86     39.25 o
  -4  -4   7       56.06       62.23      6.44 o
  -3  -4   7      197.20      183.37      8.53 o
  -2  -4   7      525.01      544.98     25.18 o
  -1  -4   7      854.85      851.07     39.98 o
   0  -4   7      231.47      238.94     17.04 o
   1  -4   7      171.80      182.87     18.02 o
   2  -4   7      251.23      261.20     32.18 o
   3  -4   7      832.35      813.89     23.17 o
   4  -4   7      263.81      263.43     16.06 o
   5  -4   7        2.60       -0.48      8.36 o
   6  -4   7        1.08       -6.41      8.01 o
   7  -4   7      149.76      148.58     20.62 o
   8  -4   7       53.81       50.15     19.22 o
   9  -4   7        0.34       -4.92     15.00 o
 -10  -3   7       36.27       53.62     15.35 o
  -9  -3   7       47.88       60.19     13.83 o
  -8  -3   7       98.95      110.02     14.81 o
  -7  -3   7      319.87      313.81     14.86 o
  -6  -3   7       10.75       18.74      7.33 o
  -5  -3   7      412.52      393.20     12.26 o
  -4  -3   7      649.13      626.93     19.12 o
  -3  -3   7      655.15      630.78     19.70 o
  -2  -3   7      155.87      159.07      6.74 o
  -1  -3   7       37.44       36.42      4.09 o
   0  -3   7       52.41       48.25      3.20 o
   1  -3   7     1104.98     1126.40     55.83 o
   2  -3   7       65.36       72.29      5.63 o
   3  -3   7       20.34       27.08      2.95 o
   4  -3   7      215.67      225.14     11.07 o
   5  -3   7      630.11      646.03     19.92 o
   6  -3   7       27.75       24.25      7.24 o
   7  -3   7        1.46       -3.57      8.24 o
   8  -3   7        1.10       -2.81     13.59 o
   9  -3   7       90.87      100.54     22.26 o
  10  -3   7       81.50       82.96     23.20 o
 -10  -2   7       39.97       56.39     14.30 o
  -9  -2   7      212.06      231.88     18.76 o
  -8  -2   7      126.57      130.74     14.40 o
  -7  -2   7        1.81        0.55      6.36 o
  -6  -2   7      180.84      171.73     10.01 o
  -5  -2   7       77.50       80.80      7.39 o
  -4  -2   7       25.46       26.46      4.68 o
  -3  -2   7      146.89      141.29      6.86 o
  -2  -2   7      359.57      335.71     11.24 o
  -1  -2   7      485.23      463.10     22.17 o
   0  -2   7      362.34      343.51     12.36 o
   1  -2   7        2.73        5.23      2.58 o
   2  -2   7       16.75       18.06      3.01 o
   3  -2   7      953.49      995.22     34.04 o
   4  -2   7      422.41      417.74     13.33 o
   5  -2   7       74.85       75.47      5.92 o
   6  -2   7      135.33      115.53      9.09 o
   7  -2   7      119.75      131.44     10.27 o
   8  -2   7      166.97      188.51     15.94 o
   9  -2   7       29.84       40.82     12.38 o
  10  -2   7        1.64        9.61     16.64 o
 -10  -1   7       19.66       21.57     13.73 o
  -9  -1   7       53.15       55.97     13.58 o
  -8  -1   7      261.50      276.12     19.95 o
  -7  -1   7      194.04      172.85     13.46 o
  -6  -1   7      182.00      184.86     10.26 o
  -5  -1   7      411.11      397.75     19.04 o
  -4  -1   7     1754.57     1612.91     59.87 o
  -3  -1   7       66.86       60.96      3.92 o
  -2  -1   7     1340.59     1234.25     47.12 o
  -1  -1   7      109.79      108.13      4.45 o
   0  -1   7      304.01      306.49      9.96 o
   1  -1   7      190.27      174.35      7.41 o
   2  -1   7     1035.76     1033.04     41.32 o
   3  -1   7       30.17       30.70      3.37 o
   4  -1   7        3.73       -0.45      3.59 o
   5  -1   7      397.19      396.29     14.65 o
   6  -1   7      357.26      346.09     12.69 o
   7  -1   7      113.60      113.32     11.24 o
   8  -1   7       10.23        7.66      7.84 o
   9  -1   7        3.26        1.50      6.68 o
  10  -1   7      149.46      173.57     18.31 o
 -10   0   7        2.41        3.86     12.01 o
  -9   0   7       23.56       10.90      9.39 o
  -8   0   7      109.49      120.35     11.90 o
  -7   0   7      177.79      159.70     10.08 o
  -6   0   7      213.99      191.81     10.20 o
  -5   0   7       43.34       40.90      4.47 o
  -4   0   7       78.42       75.19      5.77 o
  -3   0   7        0.16       -1.12      3.36 o
  -2   0   7      120.16      113.97      5.51 o
  -1   0   7       45.68       48.13      3.58 o
   0   0   7      611.86      632.98     18.30 o
   1   0   7       89.32       91.10      4.85 o
   2   0   7      100.00      105.37      5.62 o
   3   0   7      788.83      786.91     27.05 o
   4   0   7      114.44      125.90      7.37 o
   5   0   7      336.80      335.50     10.98 o
   6   0   7      299.02      290.33     14.59 o
   7   0   7        4.61        2.08      5.80 o
   8   0   7      105.97      130.47     13.40 o
   9   0   7       53.90       54.89     13.18 o
  10   0   7       42.00       38.66     13.42 o
 -10   1   7       23.13       21.37     10.98 o
  -9   1   7       57.23       61.46     10.83 o
  -8   1   7      209.96      216.02     14.00 o
  -7   1   7      186.26      176.06     13.99 o
  -6   1   7      185.33      165.61      8.12 o
  -5   1   7      422.71      390.79     17.10 o
  -4   1   7     1670.27     1525.04     52.64 o
  -3   1   7      105.08      106.63      4.81 o
  -2   1   7     1334.73     1263.76     41.24 o
  -1   1   7      106.42      100.24      4.76 o
   0   1   7      311.17      290.15     14.18 o
   1   1   7      201.95      164.06     20.56 o
   2   1   7     1046.42     1026.11     51.17 o
   3   1   7       27.41       11.33      7.38 o
   4   1   7        1.13        1.67      2.70 o
   5   1   7      338.74      312.70     21.51 o
   6   1   7      363.42      384.04     31.98 o
   7   1   7      109.83      117.79     12.76 o
   8   1   7       14.02        9.92      6.08 o
   9   1   7        1.94        3.05     14.76 o
  10   1   7      152.84      175.53     26.25 o
 -10   2   7       33.12       32.46     11.38 o
  -9   2   7      249.45      273.17     16.68 o
  -8   2   7      132.17      127.53     12.00 o
  -7   2   7        0.57       -4.03      6.99 o
  -6   2   7      111.55      108.98      6.97 o
  -5   2   7       80.67       76.88      6.09 o
  -4   2   7       55.33       58.42      5.37 o
  -3   2   7      145.74      151.57      6.42 o
  -2   2   7      381.87      361.42     13.80 o
  -1   2   7      443.06      409.17     16.90 o
   0   2   7      444.57      430.25     13.02 o
   1   2   7        2.06        3.46      4.29 o
   2   2   7       39.91       39.85      5.48 o
   3   2   7      911.02      906.73     33.73 o
   4   2   7      585.70      570.50     23.11 o
   5   2   7       52.15       58.10      5.99 o
   6   2   7      139.10      134.40      8.25 o
   7   2   7      124.86      146.22     11.76 o
   8   2   7      191.04      226.83     22.03 o
   9   2   7       31.66       26.95     16.64 o
  10   2   7        1.16       -7.27     18.05 o
 -10   3   7       27.17       35.87     11.59 o
  -9   3   7       58.81       52.16     11.43 o
  -8   3   7       67.46       65.64     10.33 o
  -7   3   7      287.82      283.63     15.42 o
  -6   3   7       11.96       16.60      5.54 o
  -5   3   7      428.07      413.01     17.42 o
  -4   3   7      588.86      581.66     26.06 o
  -3   3   7      757.10      743.25     31.72 o
  -2   3   7      195.21      194.82      6.49 o
  -1   3   7       34.50       29.15      4.20 o
   0   3   7       53.69       48.90      5.33 o
   1   3   7     1088.59     1073.37     61.94 o
   2   3   7       69.26       75.85      6.38 o
   3   3   7       28.74       29.37      6.66 o
   4   3   7      198.03      206.97     11.16 o
   5   3   7      526.39      569.75     39.17 o
   6   3   7       28.09       25.03      7.71 o
   7   3   7        3.03        4.68      7.86 o
   8   3   7        2.20       -4.46      8.18 o
   9   3   7       75.91       77.78     11.50 o
  10   3   7       73.54       68.43     22.50 o
  -9   4   7      192.52      208.43     15.87 o
  -8   4   7       41.25       49.93     10.55 o
  -7   4   7       19.64       18.25      7.24 o
  -6   4   7      130.33      140.89      9.16 o
  -5   4   7      602.27      570.58     27.25 o
  -4   4   7       99.34       88.85      6.04 o
  -3   4   7      183.56      179.65      9.65 o
  -2   4   7      472.04      459.51     11.08 o
  -1   4   7      734.96      672.95     30.07 o
   0   4   7      166.92      154.89     10.94 o
   1   4   7      151.30      149.34     12.11 o
   2   4   7      312.81      326.45     20.10 o
   3   4   7      870.02      908.59     60.48 o
   4   4   7      378.64      392.88     25.43 o
   5   4   7        8.47       10.34      7.27 o
   6   4   7        1.86        5.18      7.66 o
   7   4   7      165.21      178.45     15.10 o
   8   4   7       64.90       76.99     11.22 o
   9   4   7        2.00        3.71      9.96 o
  -9   5   7       25.69       15.09     14.33 o
  -8   5   7       68.18       60.47     11.55 o
  -7   5   7      241.58      247.05     24.20 o
  -6   5   7       13.87       15.98      6.94 o
  -5   5   7       29.35       31.86      6.77 o
  -4   5   7       61.71       63.76      9.51 o
  -3   5   7      168.99      158.60     14.90 o
  -2   5   7       31.48       19.79      6.95 o
  -1   5   7       67.81       59.05      6.10 o
   0   5   7       56.12       53.86      7.59 o
   1   5   7      383.60      406.83     25.79 o
   2   5   7        1.48       -0.59      6.42 o
   3   5   7       33.04       32.44      7.58 o
   4   5   7        7.40        9.92      7.66 o
   5   5   7      341.92      372.97     24.99 o
   6   5   7       74.25       79.77     10.85 o
   7   5   7       45.43       53.12     11.69 o
   8   5   7        8.82        6.39     10.32 o
   9   5   7        6.03        4.67     10.76 o
  -8   6   7       19.05       13.63     10.80 o
  -7   6   7       14.33       10.69      9.61 o
  -6   6   7      325.43      325.38     24.16 o
  -5   6   7      453.84      435.18     43.74 o
  -4   6   7      210.47      224.71     25.19 o
  -3   6   7       69.28       69.61     12.84 o
  -2   6   7      277.44      253.48     14.16 o
  -1   6   7      150.75      145.51      8.82 o
   0   6   7      253.90      252.68     18.27 o
   1   6   7       91.55       79.48      8.67 o
   2   6   7       33.65       36.95      7.92 o
   3   6   7      256.37      286.73     14.06 o
   4   6   7      137.78      145.86     11.55 o
   5   6   7      103.68      127.71     11.64 o
   6   6   7       31.46       33.83      9.90 o
   7   6   7       36.89       41.80     10.79 o
   8   6   7       36.01       45.77     11.65 o
  -7   7   7       24.55       21.84     11.07 o
  -6   7   7       19.00       20.68     10.44 o
  -5   7   7       38.63       36.85     10.61 o
  -4   7   7      138.34      166.50     18.05 o
  -3   7   7      123.08      102.05     14.90 o
  -2   7   7      190.82      170.97     24.49 o
  -1   7   7       49.08       43.81     14.06 o
   0   7   7       66.27       71.74      9.08 o
   1   7   7       94.48      104.05     10.17 o
   2   7   7      295.04      323.16     25.52 o
   3   7   7       22.83       17.43      8.33 o
   4   7   7       58.02       48.10     10.24 o
   5   7   7       39.45       48.63     10.48 o
   6   7   7       34.65       40.86     11.29 o
   7   7   7       36.27       44.76     11.80 o
  -6   8   7       88.59      101.21     13.76 o
  -5   8   7       87.93      106.04     13.12 o
  -4   8   7       51.68       61.04     14.41 o
  -3   8   7        8.05        7.45     12.25 o
  -2   8   7      194.96      179.70     19.80 o
  -1   8   7      164.64      181.04     30.94 o
   0   8   7      237.54      254.24     14.54 o
   1   8   7       77.38       87.07     10.86 o
   2   8   7       21.76       21.63      9.27 o
   3   8   7       45.57       52.37     10.38 o
   4   8   7       62.91       75.03     11.39 o
   5   8   7       76.02       78.61     12.22 o
   6   8   7       40.22       48.16     12.52 o
  -5   9   7        3.11       13.63     11.35 o
  -4   9   7       81.82       99.75     16.90 o
  -3   9   7       85.95       78.45     15.82 o
  -2   9   7       57.75       38.40     14.21 o
  -1   9   7       36.29       15.46     13.50 o
   0   9   7       23.06       20.11     12.78 o
   1   9   7      111.86      125.44     12.46 o
   2   9   7      177.58      205.27     15.30 o
   3   9   7        6.07        4.61     10.03 o
   4   9   7       15.50       24.47     11.05 o
   5   9   7       78.11       95.29     13.47 o
  -2  10   7       34.46       30.63     15.16 o
  -1  10   7      130.49      132.34     18.47 o
   0  10   7        7.03       -1.52     13.75 o
   1  10   7       58.18       61.39     19.69 o
   2  10   7        5.26       10.01     10.41 o
  -3  -9   8        1.50        3.45     11.99 o
  -2  -9   8       26.56       27.24     12.87 o
  -1  -9   8        9.58        8.54     12.84 o
   0  -9   8       97.24      106.68     15.41 o
   1  -9   8       72.14       88.40     15.82 o
   2  -9   8       27.23       12.89      8.38 o
   3  -9   8       23.87       28.71     12.59 o
  -5  -8   8       10.71       18.95     12.67 o
  -4  -8   8       44.90       56.21     14.39 o
  -3  -8   8      247.86      277.97     28.79 o
  -2  -8   8       66.89       69.95     14.16 o
  -1  -8   8       52.52       43.74     13.09 o
   0  -8   8      115.04      122.36     15.66 o
   1  -8   8       38.40       54.44      9.68 o
   2  -8   8        2.91       -1.88      5.41 o
   3  -8   8       17.51       16.49     11.09 o
   4  -8   8       35.70       39.26     12.76 o
   5  -8   8       14.14       10.32     11.75 o
  -6  -7   8       48.30       37.27     14.25 o
  -5  -7   8       32.04       40.05     13.84 o
  -4  -7   8       30.20       34.59     12.33 o
  -3  -7   8       11.29        6.32      8.49 o
  -2  -7   8       43.15       48.01      9.21 o
  -1  -7   8      112.97      104.36     13.84 o
   0  -7   8       57.85       58.65     11.93 o
   1  -7   8      128.75      139.48     12.71 o
   2  -7   8       12.62       18.78     10.83 o
   3  -7   8      141.27      134.76     21.09 o
   4  -7   8       76.35       69.84     18.51 o
   5  -7   8       86.51       82.03     21.33 o
   6  -7   8       23.02        7.73     18.51 o
  -7  -6   8      146.45      175.21     20.98 o
  -6  -6   8       24.10       30.28     13.17 o
  -5  -6   8       14.45       19.60     11.83 o
  -4  -6   8      145.01      158.09     13.17 o
  -3  -6   8      453.35      470.23     18.86 o
  -2  -6   8       70.30       70.32      8.86 o
  -1  -6   8        3.86        5.09      6.79 o
   0  -6   8       41.44       52.49      9.83 o
   1  -6   8      124.07      130.38     13.41 o
   2  -6   8       65.88       73.69     11.43 o
   3  -6   8        5.06       17.11     15.00 o
   4  -6   8       15.17        8.20     13.36 o
   5  -6   8       45.72       51.79     17.11 o
   6  -6   8       81.40       64.68     18.75 o
   7  -6   8        8.00        8.20     16.64 o
  -8  -5   8        3.94       15.52     13.83 o
  -7  -5   8       25.14       19.37     12.22 o
  -6  -5   8      107.85      125.98     14.83 o
  -5  -5   8      163.75      180.61     15.44 o
  -4  -5   8        3.14        6.23      7.45 o
  -3  -5   8       20.77       20.05      7.76 o
  -2  -5   8       81.73       93.28     10.33 o
  -1  -5   8      302.29      329.40     17.48 o
   0  -5   8      428.51      432.18     36.63 o
   1  -5   8       25.16       29.27      9.11 o
   2  -5   8       77.04       66.42     11.01 o
   3  -5   8       36.77       44.76     15.23 o
   4  -5   8      280.68      288.96     25.08 o
   5  -5   8       33.20       31.64     15.00 o
   6  -5   8        3.56        5.62     14.06 o
   7  -5   8       26.55       28.12     16.64 o
   8  -5   8       50.71       61.64     19.69 o
  -9  -4   8       21.59       27.07     13.24 o
  -8  -4   8        9.53        7.08     12.54 o
  -7  -4   8      170.22      196.30     34.92 o
  -6  -4   8       64.54       65.71      9.48 o
  -5  -4   8       29.09       30.61      7.83 o
  -4  -4   8       63.09       55.64      6.88 o
  -3  -4   8      265.37      263.34     13.63 o
  -2  -4   8      239.21      253.11     10.03 o
  -1  -4   8      200.74      173.93     10.07 o
   0  -4   8        0.75       -1.34      5.00 o
   1  -4   8      164.82      175.79     12.59 o
   2  -4   8      794.66      740.05     23.20 o
   3  -4   8       77.37       50.86     13.59 o
   4  -4   8        6.05        1.96      8.78 o
   5  -4   8      137.49      134.17     14.08 o
   6  -4   8      105.34      106.40     20.15 o
   7  -4   8       21.14       23.44     15.70 o
   8  -4   8        0.48       -7.50     16.41 o
  -9  -3   8      126.37      139.77     16.73 o
  -8  -3   8        8.04        0.20     10.98 o
  -7  -3   8       26.26       35.74     12.10 o
  -6  -3   8       22.95       25.38      8.22 o
  -5  -3   8      552.28      527.66     22.39 o
  -4  -3   8      220.91      205.51     10.69 o
  -3  -3   8       86.70       87.32      6.19 o
  -2  -3   8       37.26       34.84      4.88 o
  -1  -3   8       46.92       55.35      4.95 o
   0  -3   8      348.46      330.31     10.41 o
   1  -3   8      265.77      226.99      7.02 o
   2  -3   8      214.57      227.63     11.45 o
   3  -3   8      160.89      170.85     18.75 o
   4  -3   8      548.82      524.01     19.98 o
   5  -3   8       40.02       40.56     10.35 o
   6  -3   8       13.25       13.33      9.02 o
   7  -3   8        3.77       -0.23     15.23 o
   8  -3   8      108.98      103.82     22.03 o
   9  -3   8       20.30       32.34     18.05 o
  -9  -2   8       27.82       15.30     12.33 o
  -8  -2   8       95.14      103.05     14.98 o
  -7  -2   8      145.34      145.07     13.31 o
  -6  -2   8       85.70       83.29      8.66 o
  -5  -2   8      152.84      129.47      8.62 o
  -4  -2   8      161.75      149.41      7.70 o
  -3  -2   8      157.75      157.89      7.50 o
  -2  -2   8      313.78      299.39     12.62 o
  -1  -2   8       16.67       16.49      3.99 o
   0  -2   8       14.57       14.66      3.30 o
   1  -2   8      208.46      194.29      7.37 o
   2  -2   8      455.30      465.66     21.68 o
   3  -2   8      289.84      291.87     20.93 o
   4  -2   8        8.96        7.70      7.36 o
   5  -2   8      143.98      147.93     18.16 o
   6  -2   8       44.55       50.71     10.52 o
   7  -2   8       74.17       74.89     12.64 o
   8  -2   8       29.34       22.73     17.11 o
   9  -2   8       23.32       31.87     18.98 o
  -9  -1   8       74.80       76.82     12.62 o
  -8  -1   8       11.59       10.23      9.52 o
  -7  -1   8       18.19       23.53      8.67 o
  -6  -1   8      220.08      211.09     11.28 o
  -5  -1   8      537.33      514.93     21.85 o
  -4  -1   8      376.08      347.78     16.05 o
  -3  -1   8      218.48      207.37      8.89 o
  -2  -1   8      759.37      727.37     31.01 o
  -1  -1   8      204.78      203.45      8.16 o
   0  -1   8      210.86      222.64      7.64 o
   1  -1   8       98.82      108.03      4.47 o
   2  -1   8      352.39      330.63     20.25 o
   3  -1   8       69.52       77.90      7.54 o
   4  -1   8        5.51        4.65      3.95 o
   5  -1   8       26.71       34.92      5.10 o
   6  -1   8       18.02       12.44      9.00 o
   7  -1   8       68.98       62.63      9.21 o
   8  -1   8       49.47       56.08     11.93 o
   9  -1   8       22.41       20.62     18.75 o
  -9   0   8        5.67        3.01      9.97 o
  -8   0   8       42.96       38.80     10.61 o
  -7   0   8       36.67       39.70      9.58 o
  -6   0   8        6.14       -1.55      6.11 o
  -5   0   8       41.81       29.11      6.63 o
  -4   0   8       15.27       19.96      4.41 o
  -3   0   8       81.80       86.40      7.73 o
  -2   0   8       43.65       52.60      6.64 o
  -1   0   8      362.99      400.95      8.82 o
   0   0   8      196.61      168.87      5.24 o
   1   0   8      435.90      414.90     21.39 o
   2   0   8       60.86       66.11      4.92 o
   3   0   8     1395.64     1339.57     60.07 o
   4   0   8       32.10       24.62      4.79 o
   5   0   8      232.87      232.84     13.00 o
   6   0   8        3.32        3.88      5.00 o
   7   0   8      120.08      119.52     20.62 o
   8   0   8       29.28       30.47     15.94 o
   9   0   8       55.08       44.46     11.93 o
  -9   1   8       55.75       60.56     13.13 o
  -8   1   8       10.59       -2.37      9.38 o
  -7   1   8       18.90       14.90      8.70 o
  -6   1   8      252.36      242.78     14.58 o
  -5   1   8      534.63      473.83     29.62 o
  -4   1   8      395.17      365.29     23.54 o
  -3   1   8      227.63      225.60      8.63 o
  -2   1   8      744.92      729.28     20.19 o
  -1   1   8      163.58      163.56      7.39 o
   0   1   8      207.98      190.11      8.26 o
   1   1   8      102.05       69.45     26.26 o
   2   1   8      350.22      306.16     34.91 o
   3   1   8       45.20       49.16      6.22 o
   4   1   8        2.80        1.10      5.19 o
   5   1   8       38.69       57.81      6.32 o
   6   1   8       18.54       14.02      7.24 o
   7   1   8       61.83       51.23      7.85 o
   8   1   8       34.23       31.64     17.81 o
   9   1   8       18.37       15.70     16.87 o
  -9   2   8       30.09       28.39     10.96 o
  -8   2   8      130.63      143.16     12.73 o
  -7   2   8      147.64      143.07     15.55 o
  -6   2   8      110.05      121.10     10.63 o
  -5   2   8      158.27      136.54      7.69 o
  -4   2   8      230.13      222.31      8.63 o
  -3   2   8      128.54      127.94      6.59 o
  -2   2   8      309.13      318.18     10.91 o
  -1   2   8       11.72       15.93      4.26 o
   0   2   8       30.33       29.55      4.77 o
   1   2   8      179.00      168.61     18.27 o
   2   2   8      486.23      483.95     24.63 o
   3   2   8      263.24      277.86     14.95 o
   4   2   8       15.46        8.76      6.80 o
   5   2   8      157.41      157.20     19.71 o
   6   2   8       44.49       49.56      8.70 o
   7   2   8       83.50      102.42     14.47 o
   8   2   8       28.11       22.21      8.02 o
   9   2   8       18.64       19.45     18.75 o
  -9   3   8      106.23      115.60     17.90 o
  -8   3   8       15.35       19.17      9.76 o
  -7   3   8       26.15       24.13      9.06 o
  -6   3   8       10.60       10.83      6.09 o
  -5   3   8      487.67      507.31     28.69 o
  -4   3   8      191.13      189.92      9.53 o
  -3   3   8       91.73       88.55      5.90 o
  -2   3   8       25.40       33.06      4.95 o
  -1   3   8       57.05       54.93      5.65 o
   0   3   8      359.97      339.16     19.96 o
   1   3   8      292.64      272.36     14.96 o
   2   3   8      205.54      201.28     17.94 o
   3   3   8      114.49      118.85      9.45 o
   4   3   8      528.66      572.79     41.32 o
   5   3   8       46.64       58.80      8.89 o
   6   3   8       17.91       18.21      8.29 o
   7   3   8        9.24       14.70      8.64 o
   8   3   8      103.15      129.12     12.44 o
   9   3   8       28.24       30.47     18.05 o
  -9   4   8       20.28       16.40     15.16 o
  -8   4   8       26.23       26.57     13.73 o
  -7   4   8      196.02      215.05     19.55 o
  -6   4   8       52.90       51.97      9.72 o
  -5   4   8       33.67       35.70     11.68 o
  -4   4   8      102.20      105.26     10.70 o
  -3   4   8      323.01      313.88     17.09 o
  -2   4   8      224.93      241.02     19.36 o
  -1   4   8      217.49      190.51      8.79 o
   0   4   8        1.05       -3.07      5.51 o
   1   4   8      168.63      170.42     16.29 o
   2   4   8      809.16      843.44     31.99 o
   3   4   8       86.11       69.12      8.92 o
   4   4   8        9.60        5.94      7.59 o
   5   4   8      119.86      129.74     14.23 o
   6   4   8      108.87      132.84     14.26 o
   7   4   8       19.80       28.29     10.10 o
   8   4   8        0.76       -0.06      9.54 o
  -8   5   8        3.42        5.02     13.78 o
  -7   5   8       24.48       22.71      9.78 o
  -6   5   8       69.09       55.54     10.48 o
  -5   5   8      144.47      156.31     15.89 o
  -4   5   8        0.75        1.26     10.34 o
  -3   5   8       16.41       23.64     11.18 o
  -2   5   8       54.00       50.91      9.20 o
  -1   5   8      356.96      342.84     18.20 o
   0   5   8      435.09      412.69     30.50 o
   1   5   8       35.83       38.18      7.93 o
   2   5   8       54.94       51.77      8.66 o
   3   5   8       21.47       23.35      8.50 o
   4   5   8      257.22      268.25     24.01 o
   5   5   8       24.96       39.42      9.74 o
   6   5   8        5.90        3.48      8.83 o
   7   5   8       29.02       21.89     10.50 o
   8   5   8       55.97       65.62     12.67 o
  -7   6   8      168.47      197.03     15.62 o
  -6   6   8       13.92        8.98      9.90 o
  -5   6   8       11.90       17.05     13.34 o
  -4   6   8      121.38      120.85     16.07 o
  -3   6   8      467.01      438.70     36.91 o
  -2   6   8       45.62       36.30     12.51 o
  -1   6   8        1.20        4.58      9.61 o
   0   6   8       45.33       41.94      7.79 o
   1   6   8      133.40      140.85     10.73 o
   2   6   8       57.23       56.61      9.13 o
   3   6   8       11.46       17.50      8.69 o
   4   6   8       21.74       29.19      9.25 o
   5   6   8       56.71       57.02     10.93 o
   6   6   8      122.80      113.12     18.87 o
   7   6   8       11.84        8.46     10.74 o
  -6   7   8       30.88       35.89     11.80 o
  -5   7   8       46.59       46.48     10.57 o
  -4   7   8       58.30       51.97     13.58 o
  -3   7   8        7.36        7.97     12.34 o
  -2   7   8       28.99       20.94     12.40 o
  -1   7   8      124.80      120.08     15.99 o
   0   7   8       53.05       33.20     12.11 o
   1   7   8      112.83      131.19     11.40 o
   2   7   8       19.92       19.67      9.02 o
   3   7   8      161.21      147.68     12.68 o
   4   7   8       77.87      102.65     11.84 o
   5   7   8       74.48       85.09     17.02 o
   6   7   8       20.48       33.06     11.33 o
  -5   8   8        7.71        0.58     10.81 o
  -4   8   8       35.82       34.11     14.49 o
  -3   8   8      230.93      227.08     41.95 o
  -2   8   8       75.85       90.53     15.37 o
  -1   8   8       47.16       44.84     14.48 o
   0   8   8      106.68      112.75     21.09 o
   1   8   8       23.26       22.98     12.61 o
   2   8   8        3.60        5.40      9.68 o
   3   8   8       21.60       24.33     10.65 o
   4   8   8       35.19       34.28     11.13 o
   5   8   8       21.57       17.56     11.55 o
  -3   9   8        1.96        1.19     14.00 o
  -2   9   8       42.45       41.28     15.49 o
  -1   9   8       12.40        2.23     13.92 o
   0   9   8      101.63      119.63     22.50 o
   1   9   8       61.62       75.27     16.57 o
   2   9   8       36.93       30.49     15.32 o
   3   9   8       22.52       29.71     11.16 o
   0  -9   9       13.57        8.20     17.34 o
  -4  -8   9       40.34       54.70     14.30 o
  -3  -8   9       46.44       34.77     13.17 o
  -2  -8   9      105.60       94.76     14.67 o
  -1  -8   9      168.46      170.81     17.98 o
   0  -8   9       36.18       37.39     13.42 o
   1  -8   9       18.16       16.40     12.84 o
   2  -8   9       27.89       24.84     17.34 o
   3  -8   9       31.23       33.01     13.59 o
   4  -8   9       27.67       35.49     13.17 o
  -5  -7   9        2.62        8.01     13.23 o
  -4  -7   9       13.29       10.17      9.47 o
  -3  -7   9       74.99       80.73     14.55 o
  -2  -7   9       16.78       16.65      7.67 o
  -1  -7   9       29.97       19.76     11.59 o
   0  -7   9        3.53        6.45     10.93 o
   1  -7   9      146.34      154.16     15.91 o
   2  -7   9       60.87       74.53     18.75 o
   3  -7   9        5.06       10.78     16.87 o
   4  -7   9       12.03        3.52     17.34 o
   5  -7   9      191.14      184.44     26.95 o
  -6  -6   9       77.61       99.33     16.40 o
  -5  -6   9      173.84      232.01     23.32 o
  -4  -6   9      108.44      125.75     12.30 o
  -3  -6   9       62.73       76.80     10.24 o
  -2  -6   9       50.33       48.51      9.37 o
  -1  -6   9       76.41       87.62      9.06 o
   0  -6   9       68.81       80.81     12.82 o
   1  -6   9        8.28        8.13      9.69 o
   2  -6   9       19.69       10.31     15.23 o
   3  -6   9       81.33       73.12     19.22 o
   4  -6   9       51.94       67.50     19.69 o
   5  -6   9       23.25       33.28     18.28 o
   6  -6   9       72.29       79.68     22.03 o
  -7  -5   9       16.12       17.76     12.92 o
  -6  -5   9      148.03      163.51     17.62 o
  -5  -5   9        5.22        7.44     11.49 o
  -4  -5   9        5.33        5.24      8.42 o
  -3  -5   9       28.02       35.48      8.80 o
  -2  -5   9       62.16       65.32      9.33 o
  -1  -5   9       50.73       61.90      8.69 o
   0  -5   9      121.52      106.02      8.86 o
   1  -5   9      128.37      118.22     12.90 o
   2  -5   9      102.12      121.87     18.28 o
   3  -5   9      116.20      129.60     20.39 o
   4  -5   9       47.07       40.31     15.70 o
   5  -5   9      129.73      111.09     20.15 o
   6  -5   9      129.04      146.47     22.50 o
   7  -5   9       25.10       36.79     19.45 o
  -8  -4   9      168.21      189.49     18.97 o
  -7  -4   9       32.65       35.36     13.61 o
  -6  -4   9      115.52      122.84     15.54 o
  -5  -4   9       52.86       69.48     12.55 o
  -4  -4   9      141.82      160.91     13.50 o
  -3  -4   9       10.02       12.72      6.75 o
  -2  -4   9      152.18      151.99      9.81 o
  -1  -4   9       52.02       55.54      7.95 o
   0  -4   9      395.91      402.29     18.74 o
   1  -4   9      189.43      176.86      8.54 o
   2  -4   9       62.69       72.18     16.17 o
   3  -4   9       61.86       50.86     15.70 o
   4  -4   9        4.31        0.94     12.19 o
   5  -4   9       20.15       29.76     16.41 o
   6  -4   9       16.97       15.70     16.87 o
   7  -4   9        6.77       -4.45     14.76 o
   8  -4   9       19.23       33.98     19.92 o
  -8  -3   9       64.22       68.14     14.92 o
  -7  -3   9       28.38       23.12     12.55 o
  -6  -3   9       64.04       84.70      9.74 o
  -5  -3   9       33.60       39.70      7.46 o
  -4  -3   9      176.87      171.36      9.06 o
  -3  -3   9      170.85      177.93      8.59 o
  -2  -3   9      271.49      272.85     13.52 o
  -1  -3   9      340.40      363.20     16.66 o
   0  -3   9      260.01      229.97      9.70 o
   1  -3   9       45.56       42.32      6.17 o
   2  -3   9       82.65       81.55      9.94 o
   3  -3   9      166.27      182.10     21.33 o
   4  -3   9       63.64       65.85     15.47 o
   5  -3   9        9.47       16.26      9.26 o
   6  -3   9       10.00       15.23     15.47 o
   7  -3   9       21.35       22.26     17.11 o
   8  -3   9        6.40        9.14     15.94 o
  -9  -2   9       18.70        5.36     13.50 o
  -8  -2   9      254.09      274.53     17.34 o
  -7  -2   9       55.02       50.37     11.43 o
  -6  -2   9        1.41        2.96      6.89 o
  -5  -2   9       31.35       32.57      7.34 o
  -4  -2   9       38.06       33.39      5.78 o
  -3  -2   9       25.21       26.52      5.43 o
  -2  -2   9      127.94      141.21      7.45 o
  -1  -2   9       74.62       78.27      4.99 o
   0  -2   9      301.95      284.05     10.01 o
   1  -2   9       68.56       75.04      5.11 o
   2  -2   9        4.38        7.30      5.95 o
   3  -2   9      207.69      196.62     11.65 o
   4  -2   9      302.29      316.62     25.55 o
   5  -2   9       73.08       88.75     11.47 o
   6  -2   9        7.50        6.21      9.59 o
   7  -2   9      151.16      131.48     21.09 o
   8  -2   9       59.18       58.82     18.98 o
  -9  -1   9      117.01      128.99     15.38 o
  -8  -1   9        5.67        6.77      9.91 o
  -7  -1   9      253.65      243.66     15.98 o
  -6  -1   9       27.35       27.34      7.79 o
  -5  -1   9        8.25        4.85      6.58 o
  -4  -1   9       37.90       36.18      5.62 o
  -3  -1   9      707.34      687.33     32.01 o
  -2  -1   9        7.86        9.78      4.47 o
  -1  -1   9      156.17      150.51      6.24 o
   0  -1   9       95.88       84.51      6.13 o
   1  -1   9      147.10      143.37      6.79 o
   2  -1   9       88.95       97.32      9.04 o
   3  -1   9       93.95       70.08      7.73 o
   4  -1   9        6.42       10.70      5.66 o
   5  -1   9       19.85       20.39      8.78 o
   6  -1   9       13.45       17.94      9.69 o
   7  -1   9       26.96       26.01     16.64 o
   8  -1   9       32.69       42.18     17.58 o
   9  -1   9        0.91        7.03     18.28 o
  -9   0   9      134.26      154.48     14.97 o
  -8   0   9      164.97      183.01     14.97 o
  -7   0   9        0.93       -3.97      8.81 o
  -6   0   9       11.79       12.51      8.63 o
  -5   0   9      272.52      256.18     21.85 o
  -4   0   9        2.54        4.96      5.51 o
  -3   0   9      131.18      138.68      7.19 o
  -2   0   9        9.29       13.11      4.40 o
  -1   0   9       53.16       62.09      4.66 o
   0   0   9       61.94       75.43      5.38 o
   1   0   9       26.09       19.67      4.42 o
   2   0   9       50.08       64.31      6.42 o
   3   0   9      489.64      473.56     31.34 o
   4   0   9      599.82      614.82     66.20 o
   5   0   9       15.70       21.44      5.91 o
   6   0   9       25.95       21.33     15.47 o
   7   0   9      280.87      307.48     29.29 o
   8   0   9       20.76       28.59     18.28 o
   9   0   9        5.65       -2.34     17.58 o
  -9   1   9      116.85      111.87     13.62 o
  -8   1   9        7.65        5.28     10.01 o
  -7   1   9      223.61      237.82     15.28 o
  -6   1   9        9.62       17.83      8.80 o
  -5   1   9        8.42       13.61      6.56 o
  -4   1   9       42.05       40.66      6.70 o
  -3   1   9      712.24      721.33     49.94 o
  -2   1   9       18.98       24.06      4.44 o
  -1   1   9      154.59      153.30      7.90 o
   0   1   9       97.51       62.83     10.66 o
   1   1   9      181.92      174.50     13.54 o
   2   1   9       91.05       94.06      9.40 o
   3   1   9      116.50      100.10      7.86 o
   4   1   9        4.27        3.75      7.16 o
   5   1   9       25.39       22.41      7.66 o
   6   1   9       20.47       27.13      7.78 o
   7   1   9       23.95       25.31     15.47 o
   8   1   9       31.99       52.73     19.92 o
   9   1   9        0.13       -1.87     16.64 o
  -9   2   9       22.61        4.46     15.33 o
  -8   2   9      244.60      270.14     43.83 o
  -7   2   9       57.26       55.82     15.39 o
  -6   2   9        8.07       13.23     11.18 o
  -5   2   9       22.75       22.62     12.09 o
  -4   2   9       13.22       16.78      7.66 o
  -3   2   9       17.55       18.80      7.26 o
  -2   2   9      124.46      122.99      9.92 o
  -1   2   9       93.84       96.02      7.04 o
   0   2   9      239.25      234.67     13.88 o
   1   2   9       71.30       70.08      8.17 o
   2   2   9        8.19       10.77      6.86 o
   3   2   9      218.37      227.80     13.59 o
   4   2   9      254.86      262.27     32.65 o
   5   2   9       60.04       82.38      9.82 o
   6   2   9        8.52       13.60      8.41 o
   7   2   9      153.54      141.86     12.34 o
   8   2   9       79.21       69.37     21.33 o
  -8   3   9       84.83       87.50     16.80 o
  -7   3   9       11.72        3.78     14.30 o
  -6   3   9       72.95       80.82     15.16 o
  -5   3   9       35.73       42.59     12.34 o
  -4   3   9      177.27      184.59     16.73 o
  -3   3   9      179.15      166.38     16.18 o
  -2   3   9      297.68      276.81     24.59 o
  -1   3   9      338.73      332.36     16.88 o
   0   3   9      253.76      207.69     10.06 o
   1   3   9       88.45       72.83      8.68 o
   2   3   9       60.33       61.47      9.19 o
   3   3   9      193.26      202.74     16.19 o
   4   3   9       58.75       54.70      9.19 o
   5   3   9       17.46       21.23      8.84 o
   6   3   9        6.42       16.70      9.24 o
   7   3   9       13.64       20.19      9.61 o
   8   3   9        7.21       -1.29      8.88 o
  -8   4   9      156.57      148.88     19.61 o
  -7   4   9       36.29       40.66     15.13 o
  -6   4   9      134.36      133.47     17.31 o
  -5   4   9       41.26       48.90     13.66 o
  -4   4   9      131.49      148.28     15.24 o
  -3   4   9       12.68        5.59     10.51 o
  -2   4   9      152.84      142.44     15.29 o
  -1   4   9       25.64       28.55     11.09 o
   0   4   9      314.93      294.97     16.34 o
   1   4   9      168.64      160.25     11.44 o
   2   4   9       76.95       75.99      9.42 o
   3   4   9       95.06       98.94     12.44 o
   4   4   9       10.33       10.84      8.63 o
   5   4   9       16.87       27.27      9.51 o
   6   4   9       15.36       22.88     10.14 o
   7   4   9        7.09        4.06     10.10 o
   8   4   9       22.50       21.47     11.71 o
  -7   5   9        4.48        1.30     14.00 o
  -6   5   9      166.45      168.71     14.14 o
  -5   5   9        4.09        8.72     12.33 o
  -4   5   9        5.09        3.47     12.34 o
  -3   5   9       25.34       29.96     14.06 o
  -2   5   9       74.45       72.26     12.59 o
  -1   5   9       52.07       41.72     12.75 o
   0   5   9      121.68      110.37     10.07 o
   1   5   9      169.82      161.26     11.54 o
   2   5   9       99.55      120.81     18.09 o
   3   5   9      127.61      143.56     11.67 o
   4   5   9       42.30       37.91      9.80 o
   5   5   9      125.45      138.24     12.83 o
   6   5   9      119.14      134.59     13.34 o
   7   5   9       22.17       24.09     11.05 o
  -6   6   9       95.15      108.07     13.30 o
  -5   6   9      160.95      178.32     37.15 o
  -4   6   9      129.06      145.71     26.48 o
  -3   6   9       61.97       71.53     13.51 o
  -2   6   9       54.93       49.07     15.47 o
  -1   6   9       65.86       68.32     14.76 o
   0   6   9       61.03       73.07     14.67 o
   1   6   9       15.30       20.40      8.62 o
   2   6   9       14.46       19.88      9.04 o
   3   6   9       61.76       63.38     10.58 o
   4   6   9       57.02       78.30     11.59 o
   5   6   9       20.45       15.69     10.46 o
   6   6   9       66.99       82.05     13.08 o
  -5   7   9        1.10        2.01     13.84 o
  -4   7   9       15.77       25.99     13.78 o
  -3   7   9       61.67       73.82     14.99 o
  -2   7   9       33.10       26.09     13.91 o
  -1   7   9       23.56       15.24     12.66 o
   0   7   9        1.25       -2.26     12.43 o
   1   7   9      159.22      136.01     30.47 o
   2   7   9       72.24       84.32     14.79 o
   3   7   9        6.61        4.98      9.61 o
   4   7   9        8.81        9.99     10.32 o
   5   7   9      171.07      197.72     15.51 o
  -4   8   9       59.97       50.50     16.07 o
  -3   8   9       36.73       37.70     14.70 o
  -2   8   9      105.00      108.87     19.33 o
  -1   8   9      182.42      186.00     20.13 o
   0   8   9       44.83       55.38     24.14 o
   1   8   9       26.41       39.61     15.57 o
   2   8   9       20.74       25.51     17.23 o
   3   8   9       24.46       35.23     11.29 o
   4   8   9       36.06       34.62     12.43 o
   0   9   9       15.57       11.61     14.49 o
  -1  -8  10        3.87        1.76     11.52 o
   0  -8  10        2.48        4.19     12.71 o
   1  -8  10        9.74       10.51     13.11 o
  -4  -7  10      123.15      129.25     13.99 o
  -3  -7  10       91.04      106.53     15.24 o
  -2  -7  10        9.61       -3.65     11.59 o
  -1  -7  10       88.82       96.23     15.16 o
   0  -7  10       86.12      115.74     15.20 o
   1  -7  10       21.42       27.77     12.93 o
   2  -7  10       33.95       33.28     17.34 o
   3  -7  10       17.39       -2.34     17.34 o
   4  -7  10       26.82       26.25     19.69 o
  -5  -6  10        5.19       18.10     12.91 o
  -4  -6  10       21.97       24.29     10.31 o
  -3  -6  10        4.28        4.34      9.06 o
  -2  -6  10      146.21      179.92     12.86 o
  -1  -6  10       37.71       52.66     12.59 o
   0  -6  10       19.70       25.22     10.83 o
   1  -6  10       19.00        9.66     10.51 o
   2  -6  10       47.79       66.56     17.81 o
   3  -6  10       19.07        8.67     15.00 o
   4  -6  10       18.93       25.78     18.05 o
   5  -6  10       22.34       27.65     19.45 o
  -6  -5  10       13.47        3.41     12.90 o
  -5  -5  10       26.35       27.07     13.17 o
  -4  -5  10      139.14      151.25     13.11 o
  -3  -5  10        0.26       -6.95      8.25 o
  -2  -5  10        1.06        1.34      7.97 o
  -1  -5  10      113.15      123.89     10.16 o
   0  -5  10       22.76       11.21      9.43 o
   1  -5  10       55.81       65.50     11.60 o
   2  -5  10        5.25        8.44     14.76 o
   3  -5  10       33.20       41.48     17.58 o
   4  -5  10       12.72       26.25     17.11 o
   5  -5  10       34.29       34.45     18.75 o
   6  -5  10       60.19       50.86     18.98 o
  -7  -4  10       51.70       69.88     15.70 o
  -6  -4  10       26.40       36.49     13.71 o
  -5  -4  10       13.18       23.04     12.01 o
  -4  -4  10        3.81        2.21      8.47 o
  -3  -4  10       63.45       76.99      9.19 o
  -2  -4  10        9.33        7.96      6.99 o
  -1  -4  10       93.82      102.69     10.09 o
   0  -4  10       51.88       57.14      7.11 o
   1  -4  10      109.28      115.16     12.35 o
   2  -4  10       28.29       42.18     14.53 o
   3  -4  10       50.56       63.98     17.81 o
   4  -4  10        9.59       11.01     15.70 o
   5  -4  10        1.32        8.20     16.17 o
   6  -4  10       58.37       69.14     18.98 o
   7  -4  10       24.28       21.56     18.98 o
  -7  -3  10       17.78       28.46     13.74 o
  -6  -3  10       30.80       15.48     10.78 o
  -5  -3  10       73.62       74.45     11.10 o
  -4  -3  10       75.27       73.47      8.94 o
  -3  -3  10       36.62       34.82      7.38 o
  -2  -3  10       32.91       35.53      7.16 o
  -1  -3  10      224.83      255.01     11.97 o
   0  -3  10        5.87       10.27      6.00 o
   1  -3  10        8.69       10.39      5.40 o
   2  -3  10       16.79       27.42     13.83 o
   3  -3  10      131.89      127.96     18.28 o
   4  -3  10       45.54       48.98     15.70 o
   5  -3  10       47.59       53.20     18.05 o
   6  -3  10        7.67       19.22     15.47 o
   7  -3  10        1.26        5.62     17.58 o
  -8  -2  10      188.62      204.29     20.97 o
  -7  -2  10      131.72      141.03     14.31 o
  -6  -2  10      144.84      151.31     13.72 o
  -5  -2  10       28.94       32.76      8.33 o
  -4  -2  10        7.84       10.06      6.95 o
  -3  -2  10      104.62      120.93      7.58 o
  -2  -2  10       74.38       82.86      7.82 o
  -1  -2  10       81.97       75.08      7.46 o
   0  -2  10       11.27       11.28      5.79 o
   1  -2  10       77.39       92.06     10.15 o
   2  -2  10      106.18      121.39      8.97 o
   3  -2  10       55.46       70.31     16.41 o
   4  -2  10        1.76        3.28     13.59 o
   5  -2  10       29.23        8.67     13.59 o
   6  -2  10       74.57       84.84     19.69 o
   7  -2  10       22.16       33.98     18.05 o
   8  -2  10       23.49       36.79     20.15 o
  -8  -1  10       12.14       12.92     11.70 o
  -7  -1  10       10.02       12.34     10.90 o
  -6  -1  10        3.39        5.27      9.61 o
  -5  -1  10       58.29       52.76      8.45 o
  -4  -1  10       88.24       95.69      8.74 o
  -3  -1  10        7.97        9.90      5.34 o
  -2  -1  10       52.38       66.24      6.11 o
  -1  -1  10      166.35      171.60      8.08 o
   0  -1  10      277.71      305.92     13.30 o
   1  -1  10       27.82       41.46      7.57 o
   2  -1  10        1.78        6.48      6.77 o
   3  -1  10        7.85        7.11      6.54 o
   4  -1  10        3.41       13.83     13.83 o
   5  -1  10        3.94       10.78     15.00 o
   6  -1  10       40.56       28.59     15.23 o
   7  -1  10        6.29       13.12     15.47 o
   8  -1  10       84.39       80.62     22.73 o
  -8   0  10      128.61      134.04     27.19 o
  -7   0  10        7.50        6.36     14.74 o
  -6   0  10      156.85      174.30     18.04 o
  -5   0  10       31.76       28.72      9.45 o
  -4   0  10       42.47       35.19      8.90 o
  -3   0  10      119.34      125.58     18.72 o
  -2   0  10      402.06      418.19     29.70 o
  -1   0  10      218.80      192.61      9.59 o
   0   0  10       11.97       14.27      4.88 o
   1   0  10       87.80       74.79      6.85 o
   2   0  10      418.36      423.72     26.76 o
   3   0  10       79.08       92.31     10.49 o
   4   0  10       18.69       19.32      6.85 o
   5   0  10       13.63       17.58     14.76 o
   6   0  10       67.63       58.82     16.87 o
   7   0  10       19.86       29.29     16.41 o
   8   0  10        2.73       -1.17     17.58 o
  -8   1  10       20.38       11.12     15.99 o
  -7   1  10        7.83        3.84     14.25 o
  -6   1  10        1.07        4.54     13.24 o
  -5   1  10       71.21       74.32     14.13 o
  -4   1  10      119.90      127.82     17.81 o
  -3   1  10       13.95       15.50      7.73 o
  -2   1  10       48.31       49.78      8.43 o
  -1   1  10      157.68      164.73     11.58 o
   0   1  10      258.71      291.77     22.33 o
   1   1  10       21.79       21.77      6.13 o
   2   1  10        2.78        7.63      7.10 o
   3   1  10       19.18       14.48      7.92 o
   4   1  10        3.24        5.24      7.86 o
   5   1  10        5.08        6.16      7.82 o
   6   1  10       41.77       20.86     16.64 o
   7   1  10        8.98       16.17     16.17 o
   8   1  10       71.89       67.26     19.92 o
  -8   2  10      175.88      195.31     21.77 o
  -7   2  10      152.16      170.10     18.40 o
  -6   2  10      131.55      142.82     32.69 o
  -5   2  10       22.88       25.65     13.34 o
  -4   2  10        3.12        4.62     13.83 o
  -3   2  10      100.83      106.65     10.83 o
  -2   2  10       46.88       42.58      9.26 o
  -1   2  10      104.15      109.17      8.34 o
   0   2  10       14.47       17.95      6.26 o
   1   2  10       70.58       76.69      7.72 o
   2   2  10      107.83      119.11     10.52 o
   3   2  10       66.84       84.42     10.00 o
   4   2  10        1.45        6.86      8.36 o
   5   2  10       21.17       13.02      8.83 o
   6   2  10       79.58       84.91     10.68 o
   7   2  10       27.42       32.58     19.45 o
   8   2  10       25.69       37.26     21.09 o
  -7   3  10       14.35       18.63     14.90 o
  -6   3  10       21.15       18.54     14.08 o
  -5   3  10       78.45       97.23     18.87 o
  -4   3  10       98.21      100.61     13.91 o
  -3   3  10       28.99       34.29     12.10 o
  -2   3  10       37.85       47.03      9.58 o
  -1   3  10      247.36      258.80     21.78 o
   0   3  10       16.75       15.01      6.13 o
   1   3  10        8.12       14.99      6.48 o
   2   3  10       17.76        9.64      8.30 o
   3   3  10      143.05      148.60     12.71 o
   4   3  10       45.32       56.93     10.31 o
   5   3  10       44.82       57.34     10.71 o
   6   3  10        8.72        4.29      9.69 o
   7   3  10        4.11        3.61      9.34 o
  -7   4  10       55.48       68.43     16.77 o
  -6   4  10       12.99       18.78     14.41 o
  -5   4  10        8.86       11.47     11.85 o
  -4   4  10        6.05       12.03     13.28 o
  -3   4  10       55.34       68.35     21.21 o
  -2   4  10       23.42       26.27     11.91 o
  -1   4  10       99.79       95.69     20.04 o
   0   4  10       48.87       46.42     12.54 o
   1   4  10       84.68      100.01     10.58 o
   2   4  10       31.03       36.86      9.52 o
   3   4  10       45.07       50.37     10.14 o
   4   4  10       10.86        9.17      9.32 o
   5   4  10        0.21       -2.11      9.27 o
   6   4  10       63.86       78.33     12.99 o
   7   4  10       20.56       23.58     11.53 o
  -6   5  10        7.76        6.28     14.37 o
  -5   5  10       25.31       31.82     13.89 o
  -4   5  10      135.16      142.12     39.49 o
  -3   5  10        0.42       -6.13     11.45 o
  -2   5  10        2.82       -4.39     11.93 o
  -1   5  10      113.54      114.62     15.99 o
   0   5  10       39.96       36.16     12.78 o
   1   5  10       45.29       44.47     13.06 o
   2   5  10        7.23        4.87      8.64 o
   3   5  10       30.93       26.73     10.20 o
   4   5  10        5.94        5.77      9.69 o
   5   5  10       28.05       39.20     11.23 o
   6   5  10       64.62       63.08     12.65 o
  -5   6  10        8.57        2.89     14.85 o
  -4   6  10       28.98       35.74     15.22 o
  -3   6  10        0.20       -6.38     12.14 o
  -2   6  10      156.31      194.34     31.99 o
  -1   6  10       27.96       21.36     12.97 o
   0   6  10       19.61       20.27     13.75 o
   1   6  10        8.82       15.70     13.75 o
   2   6  10       56.74       58.43     10.83 o
   3   6  10       20.37       33.72     10.79 o
   4   6  10       22.02       23.33     10.59 o
   5   6  10       30.37       28.19     11.64 o
  -4   7  10      110.20      112.99     29.41 o
  -3   7  10      107.54      118.55     17.58 o
  -2   7  10        8.02        6.84     13.24 o
  -1   7  10       66.57       75.65     16.48 o
   0   7  10       83.84       81.22     16.99 o
   1   7  10       14.42       14.11     14.75 o
   2   7  10       40.06       35.29     15.73 o
   3   7  10       16.49        6.21     10.74 o
   4   7  10       25.80        9.68     11.12 o
  -1   8  10        8.31        8.80     15.08 o
   0   8  10        0.91       -4.26     13.89 o
   1   8  10        3.10       -3.34     15.22 o
  -1  -7  11       19.06       33.76     13.24 o
   0  -7  11       22.82       26.90     14.30 o
   1  -7  11       32.62       26.82     22.62 o
  -3  -6  11      115.16      133.29     12.88 o
  -2  -6  11        5.54        2.09     11.73 o
  -1  -6  11        5.59       -0.82     11.02 o
   0  -6  11       61.85       65.93     13.59 o
   1  -6  11      118.84      153.22     22.38 o
   2  -6  11        3.72      -15.47     15.47 o
   3  -6  11        3.79        4.22     15.70 o
  -5  -5  11        2.20       -1.42     12.90 o
  -4  -5  11        5.64        0.13      9.60 o
  -3  -5  11       46.77       43.09     10.89 o
  -2  -5  11       24.85       27.88      9.36 o
  -1  -5  11        7.73       -1.03     10.10 o
   0  -5  11       20.98       17.96     10.61 o
   1  -5  11       54.25       55.98     12.21 o
   2  -5  11       40.79       52.03     17.34 o
   3  -5  11       16.88       22.73     15.94 o
   4  -5  11       17.60       37.73     18.98 o
   5  -5  11      147.88      150.69     25.55 o
  -6  -4  11        9.09       14.58     13.85 o
  -5  -4  11       60.40       65.46     14.71 o
  -4  -4  11        2.52       11.46     11.88 o
  -3  -4  11       56.74       77.30      9.39 o
  -2  -4  11       40.74       39.41      8.47 o
  -1  -4  11       41.32       43.57      7.76 o
   0  -4  11      109.42      130.09     16.05 o
   1  -4  11       12.49       20.65     13.01 o
   2  -4  11        6.72        7.27     13.59 o
   3  -4  11        7.35       18.75     15.94 o
   4  -4  11       56.87       67.26     18.28 o
   5  -4  11       49.52       29.06     18.75 o
  -6  -3  11       24.79       28.22     11.43 o
  -5  -3  11        6.50        8.20      9.94 o
  -4  -3  11        4.16       -4.08      9.31 o
  -3  -3  11       63.20       63.66      8.70 o
  -2  -3  11      136.76      159.59     10.26 o
  -1  -3  11      106.10      121.40      9.34 o
   0  -3  11       20.47       24.10      6.93 o
   1  -3  11       20.10       17.58     14.30 o
   2  -3  11       53.50       63.51     17.11 o
   3  -3  11       16.51       17.58     15.47 o
   4  -3  11       26.92       54.37     18.28 o
   5  -3  11      101.61      115.30     22.26 o
   6  -3  11       40.66       30.94     19.45 o
  -6  -2  11       21.38       13.00     15.30 o
  -5  -2  11       47.80       53.63     15.25 o
  -4  -2  11       64.01       72.13     15.15 o
  -3  -2  11        6.64       22.10     12.16 o
  -2  -2  11      132.09      137.46     11.35 o
  -1  -2  11       39.85       45.57      9.39 o
   0  -2  11       30.09       36.19      8.56 o
   1  -2  11       18.22       20.13      7.48 o
   2  -2  11       10.01       12.42     13.36 o
   3  -2  11       44.99       55.54     16.64 o
   4  -2  11       35.93       27.65     16.17 o
   5  -2  11       11.69       23.44     15.47 o
   6  -2  11       22.05       38.67     17.34 o
  -7  -1  11        6.26        1.74     15.48 o
  -6  -1  11       24.68       19.68     14.30 o
  -5  -1  11       11.39        8.16     13.50 o
  -4  -1  11       12.02       11.01     12.43 o
  -3  -1  11       28.74       27.98     12.50 o
  -2  -1  11       87.27       88.53     10.00 o
  -1  -1  11      406.57      473.24     39.49 o
   0  -1  11       31.33       35.66      8.33 o
   1  -1  11       26.84       29.57      8.24 o
   2  -1  11       67.71       98.91      9.42 o
   3  -1  11       33.50       42.42     15.94 o
   4  -1  11       51.25       84.60     18.75 o
   5  -1  11       21.89       26.72     16.87 o
   6  -1  11       27.24       24.14     18.05 o
   7  -1  11        7.28       11.01     18.05 o
  -7   0  11        7.37       11.25     14.74 o
  -6   0  11       11.37       15.98     13.89 o
  -5   0  11       14.47       16.98     13.92 o
  -4   0  11       96.78      103.29     11.52 o
  -3   0  11       36.04       51.73      9.30 o
  -2   0  11       58.00       49.23      8.76 o
  -1   0  11        8.09       12.03      6.29 o
   0   0  11      132.47      118.17     10.17 o
   1   0  11        8.18        6.97      7.60 o
   2   0  11       67.80       69.55      9.30 o
   3   0  11      147.61      146.65     13.13 o
   4   0  11       36.54       45.70     15.00 o
   5   0  11        6.25        5.62     15.23 o
   6   0  11        9.86       28.36     17.81 o
   7   0  11        0.84        2.34     15.70 o
  -7   1  11        2.84        6.32     15.33 o
  -6   1  11       20.59       33.35     15.57 o
  -5   1  11        7.24        9.47     12.58 o
  -4   1  11       14.93       11.97     11.34 o
  -3   1  11       46.76       50.75      9.74 o
  -2   1  11      105.89      122.45     15.94 o
  -1   1  11      393.10      429.12     68.78 o
   0   1  11       29.62       35.08      6.74 o
   1   1  11       31.17       31.26      7.11 o
   2   1  11       72.07       99.72     12.35 o
   3   1  11       26.96       34.70      9.02 o
   4   1  11       50.93       75.29     10.10 o
   5   1  11       20.75       22.73     14.76 o
   6   1  11       17.66        4.45     16.64 o
   7   1  11        3.00        6.56     18.05 o
  -6   2  11       18.03       10.55     14.41 o
  -5   2  11       37.25       45.80     14.30 o
  -4   2  11       44.52       45.99     14.23 o
  -3   2  11        6.90       31.14     13.01 o
  -2   2  11      131.13      132.52     13.50 o
  -1   2  11       25.32       31.44      8.84 o
   0   2  11       49.43       44.83      7.44 o
   1   2  11       10.20        9.23      6.54 o
   2   2  11        9.84       16.19      7.00 o
   3   2  11       35.93       32.73      9.21 o
   4   2  11       47.36       50.32     12.74 o
   5   2  11        6.33        6.55      8.93 o
   6   2  11       20.17       12.89     17.81 o
  -6   3  11       35.35       40.90     15.99 o
  -5   3  11        9.81        3.86     12.34 o
  -4   3  11        3.45        3.47     13.01 o
  -3   3  11       72.11       71.76     15.82 o
  -2   3  11      155.38      187.64     20.98 o
  -1   3  11       86.67       97.74     15.24 o
   0   3  11       17.88       24.37     12.26 o
   1   3  11       20.94       17.21      8.50 o
   2   3  11       52.74       60.79     11.95 o
   3   3  11        8.71        8.45      9.28 o
   4   3  11       24.65       39.32     10.66 o
   5   3  11       97.56      109.25     16.69 o
   6   3  11       28.55       28.39     10.71 o
  -6   4  11        7.80       10.51     14.13 o
  -5   4  11       52.27       55.84     28.36 o
  -4   4  11        0.81       14.94     14.16 o
  -3   4  11       50.18       73.45     18.75 o
  -2   4  11       39.37       46.12     14.41 o
  -1   4  11       25.61       21.70     12.37 o
   0   4  11      110.59      130.04     15.96 o
   1   4  11       16.12       23.79     13.09 o
   2   4  11        5.78        6.49      9.20 o
   3   4  11        3.09        1.95      9.65 o
   4   4  11       72.96       84.59     12.26 o
   5   4  11       61.06       84.93     12.93 o
  -5   5  11        2.98        6.39     14.56 o
  -4   5  11        6.86        5.94     14.78 o
  -3   5  11       45.94       36.54     15.40 o
  -2   5  11       37.88       48.77     16.64 o
  -1   5  11       10.29        6.93     12.83 o
   0   5  11       24.24       20.05     17.93 o
   1   5  11       60.80       71.61     19.22 o
   2   5  11       37.18       38.13     15.06 o
   3   5  11       25.12       30.65     10.92 o
   4   5  11       15.44       25.32     11.30 o
   5   5  11      138.44      162.90     19.23 o
  -3   6  11      102.76      113.34     18.39 o
  -2   6  11        4.83        7.30     14.72 o
  -1   6  11        7.51       -2.11     13.92 o
   0   6  11       46.86       37.94     15.74 o
   1   6  11      125.60      150.72     19.22 o
   2   6  11        3.54       -2.73     14.39 o
   3   6  11        3.91       20.44     15.49 o
  -1   7  11       27.59       28.14     16.32 o
   0   7  11       26.65       30.66     16.15 o
   1   7  11       44.25       29.83     16.40 o
  -2  -5  12       26.03       27.88     12.08 o
  -1  -5  12        6.98        6.38     10.92 o
   0  -5  12       14.19       17.34     16.87 o
   1  -5  12       15.60       18.28     17.34 o
   2  -5  12       15.06       25.78     16.41 o
  -4  -4  12        7.19        3.75     18.98 o
  -3  -4  12       28.76       28.87     14.28 o
  -2  -4  12       52.20       58.55     10.93 o
  -1  -4  12        8.04        3.52     14.76 o
   0  -4  12        9.63        4.45     15.00 o
   1  -4  12       13.11       10.78     15.70 o
   2  -4  12       10.61        7.27     16.17 o
   3  -4  12       11.18       19.22     17.81 o
   4  -4  12        7.87       -0.23     17.11 o
  -4  -3  12       34.18       26.61     15.05 o
  -3  -3  12        2.49       -1.69     13.54 o
  -2  -3  12        9.49       12.58      9.35 o
  -1  -3  12        4.43        2.18      8.27 o
   0  -3  12       37.85       37.03     15.94 o
   1  -3  12       11.05       17.81     15.70 o
   2  -3  12        1.78        1.41     14.53 o
   3  -3  12        6.48        8.67     16.17 o
   4  -3  12       38.63       41.72     18.75 o
  -5  -2  12       21.40       36.01     15.73 o
  -4  -2  12        1.31       -8.08     13.33 o
  -3  -2  12       10.66       30.07     13.54 o
  -2  -2  12       13.20       19.22     12.34 o
  -1  -2  12        4.48        5.66      9.11 o
   0  -2  12        9.98       10.22      8.24 o
   1  -2  12        1.17        6.80     13.59 o
   2  -2  12       22.29       34.69     15.94 o
   3  -2  12       29.54       42.89     17.81 o
   4  -2  12        1.36       -3.05     15.47 o
   5  -2  12       14.85       28.12     18.75 o
  -5  -1  12        6.15       18.71     13.94 o
  -4  -1  12        3.74       11.74     13.61 o
  -3  -1  12       15.78       13.63     13.00 o
  -2  -1  12        5.17        7.32     12.26 o
  -1  -1  12       40.19       43.21     12.73 o
   0  -1  12      159.10      184.41     21.15 o
   1  -1  12       48.32       81.16     10.10 o
   2  -1  12       27.26       29.53     15.00 o
   3  -1  12        1.02        6.33     15.00 o
   4  -1  12       38.20       34.22     17.34 o
   5  -1  12        6.74      -14.06     15.70 o
  -5   0  12        1.74       10.31     14.51 o
  -4   0  12       26.74       14.62     12.88 o
  -3   0  12       85.61      111.14     16.15 o
  -2   0  12        8.68       12.77     12.42 o
  -1   0  12       16.34       34.92     12.73 o
   0   0  12        2.22        4.10      8.34 o
   1   0  12        8.82       15.62      8.85 o
   2   0  12       13.18       14.71      8.82 o
   3   0  12       12.18       14.06     15.00 o
   4   0  12        1.88       -2.11     14.53 o
   5   0  12        2.84        3.28     15.94 o
  -5   1  12        1.88       -0.20     14.33 o
  -4   1  12        8.80       19.87     14.00 o
  -3   1  12       11.93       21.16     12.64 o
  -2   1  12        5.02       12.08     12.57 o
  -1   1  12       33.06       26.14     16.64 o
   0   1  12      153.93      179.06     17.07 o
   1   1  12       41.82       64.80     10.42 o
   2   1  12       25.67       31.39      9.61 o
   3   1  12        2.41        5.83      8.96 o
   4   1  12       42.20       48.28     17.34 o
   5   1  12        9.08        3.75     16.41 o
  -5   2  12       19.61       24.40     15.16 o
  -4   2  12        0.91        2.07     13.59 o
  -3   2  12        6.47       15.39     13.67 o
  -2   2  12       24.25       28.27     13.98 o
  -1   2  12        2.38       11.71     12.85 o
   0   2  12       10.61        5.71     15.58 o
   1   2  12        0.51       -1.29     11.81 o
   2   2  12       32.24       44.46     10.02 o
   3   2  12       39.91       49.93     10.47 o
   4   2  12        1.97       -5.14      9.01 o
   5   2  12       11.54       18.51     17.11 o
  -4   3  12       36.63       51.40     28.71 o
  -3   3  12        0.56        3.27     13.84 o
  -2   3  12        8.32        1.29     13.44 o
  -1   3  12        4.78        1.71     13.00 o
   0   3  12       39.12       65.15     20.15 o
   1   3  12        9.26        4.81     12.45 o
   2   3  12        1.31        3.49      9.27 o
   3   3  12        6.94        6.73      9.76 o
   4   3  12       33.09       46.79     11.55 o
  -4   4  12        6.60       11.39     15.58 o
  -3   4  12       36.13       38.46     16.22 o
  -2   4  12       44.03       62.11     16.32 o
  -1   4  12       13.46       16.08     13.47 o
   0   4  12        8.97       16.33     13.94 o
   1   4  12       12.70       13.68     13.12 o
   2   4  12        8.99        8.94     13.84 o
   3   4  12       15.92       22.82     10.72 o
   4   4  12        7.49        9.83     10.84 o
  -2   5  12       23.10       24.79     15.72 o
  -1   5  12       11.71       15.22     14.83 o
   0   5  12       11.70       -4.52     13.31 o
   1   5  12       11.17        1.66     15.11 o
   2   5  12       13.51       15.27     15.04 o
  -2  -3  13        1.05       -1.83     12.71 o
   0  -3  13       39.19       47.81     17.58 o
   1  -3  13       12.30       13.83     16.41 o
  -3  -2  13       17.81       20.13     14.90 o
  -2  -2  13       43.99       75.11     23.55 o
  -1  -2  13       20.13       30.08     13.56 o
   0  -2  13       85.00       97.49     18.98 o
   1  -2  13       31.49       43.59     18.28 o
   2  -2  13        3.28        5.16     15.47 o
  -3  -1  13       45.77       45.79     15.31 o
  -2  -1  13        9.52       23.97     13.56 o
  -1  -1  13      114.60      161.34     28.24 o
   0  -1  13       20.22       23.08     12.38 o
   1  -1  13        4.75       10.08     15.47 o
   2  -1  13       24.64       50.39     18.51 o
   3  -1  13       30.81       33.04     17.81 o
  -3   0  13        0.84       -0.04     13.74 o
  -2   0  13       29.27       25.01     14.00 o
  -1   0  13        9.57       -3.25     13.24 o
   0   0  13        8.59       -0.53     12.38 o
   1   0  13        1.05        4.16     12.66 o
   2   0  13       21.25        3.52     14.76 o
   3   0  13       28.63       15.47     16.64 o
  -3   1  13       46.68       53.89     15.91 o
  -2   1  13        9.94       20.27     14.09 o
  -1   1  13      129.04      147.85     19.57 o
   0   1  13       21.47       21.70     13.75 o
   1   1  13        3.08       11.70     13.06 o
   2   1  13       18.88       27.19     10.13 o
   3   1  13       31.16       43.83     17.58 o
  -3   2  13       22.69       37.61     20.86 o
  -2   2  13       42.92       52.20     16.20 o
  -1   2  13       26.02       36.26     14.99 o
   0   2  13       68.01       76.82     16.34 o
   1   2  13       34.46       58.39     15.48 o
   2   2  13        3.15        2.98     13.21 o
  -2   3  13        0.00       12.47     14.58 o
  -1   3  13      127.30      154.44     38.43 o
   0   3  13       41.84       49.46     15.99 o
   1   3  13       14.36       21.33     14.57 o
 
